# Supplementary material for: Fixation of genetic variation and optimization of gene expression: The speed of evolution in isolated lizard populations undergoing Reverse Island Syndrome
Source: PLoS One. 2019 Nov 11;14(11):e0224607. doi: 10.1371/journal.pone.0224607 (PMC6846358; doi:10.1371/journal.pone.0224607)
Supplement: S1 Table — (XLSX) [file pone.0224607.s001.xlsx]

## Sheet: BLASTn
query_siculus	subject_muralis	annotation	score	E
TRINITY_DN66150_c4_g1_i2	XM_028745626	Podarcis muralis solute carrier family 16 member 7 (SLC16A7)	1273	0
TRINITY_DN58415_c0_g2_i1	XM_028735914	Podarcis muralis cytochrome c1, heme protein, mitochondrial (LOC114600122)	2008	0
TRINITY_DN58232_c0_g1_i2	XM_028723198	Podarcis muralis calcineurin like EF-hand protein 1 (CHP1)	3868	0
TRINITY_DN62458_c0_g1_i1	XM_028746185	Podarcis muralis phosphomannomutase 1 (PMM1)	446	2e-123
TRINITY_DN62456_c2_g8_i2	XM_028708179	Podarcis muralis family with sequence similarity 118 member B (FAM118B)	1230	0
TRINITY_DN65156_c0_g2_i3	XM_028747725	Podarcis muralis ceramide synthase 6 (CERS6)	7967	0
TRINITY_DN65185_c0_g1_i2	XM_028725638	Podarcis muralis retinoschisin 1 (RS1)	78.7	7e-13
TRINITY_DN65197_c0_g2_i5	XM_028712255	Podarcis muralis tropomodulin 1 (TMOD1)	3594	0
TRINITY_DN66634_c0_g4_i8	XM_028747201	Podarcis muralis neuronal cell adhesion molecule (NRCAM)	6818	0
TRINITY_DN66607_c0_g2_i2	XM_028707363	Podarcis muralis acetyl-CoA carboxylase-like (LOC114585090)	5057	0
TRINITY_DN66602_c4_g4_i2	XM_028714031	Podarcis muralis scaffold attachment factor B1-like (LOC114588624)	2754	0
TRINITY_DN66699_c0_g5_i3	XM_028727524	Podarcis muralis connector enhancer of kinase suppressor of Ras 2 (CNKSR2)	6137	0
TRINITY_DN66697_c1_g3_i3	XM_028723530	Podarcis muralis peroxisomal biogenesis factor 7 (PEX7)	1242	0
TRINITY_DN59073_c0_g2_i2	XM_028743864	Podarcis muralis progestin and adipoQ receptor family member 3 (PAQR3)	2837	0
TRINITY_DN63708_c0_g1_i3	XM_028722575	Podarcis muralis family with sequence similarity 49 member A (FAM49A)	2410	0
TRINITY_DN63782_c0_g4_i3	XM_028745521	Podarcis muralis erlin-1-like (LOC114604713)	3129	0
TRINITY_DN63736_c0_g1_i2	XM_028735576	Podarcis muralis BCL2 like 1 (BCL2L1)	4819	0
TRINITY_DN63789_c0_g2_i5	XM_028744294	Podarcis muralis ethanolamine-phosphate phospho-lyase (ETNPPL)	2883	0
TRINITY_DN66019_c1_g3_i9	XM_028715327	Podarcis muralis FK506-binding protein 15-like (LOC114589172)	4405	0
TRINITY_DN66074_c0_g1_i2	XM_028735022	Podarcis muralis SRC proto-oncogene, non-receptor tyrosine kinase (SRC)	5915	0
TRINITY_DN66003_c0_g5_i2	XM_028733511	Podarcis muralis epidermal growth factor receptor pathway substrate 15 (EPS15)	6601	0
TRINITY_DN66037_c4_g3_i5	XM_02872916	Podarcis muralis zinc finger MIZ-type containing 1 (ZMIZ1)	10861	0
TRINITY_DN66078_c2_g1_i2	XM_028709235	Podarcis muralis GATA zinc finger domain containing 2B (GATAD2B)	2579	0
TRINITY_DN66026_c0_g1_i4	XM_028722253	Podarcis muralis eukaryotic translation initiation factor 2 alpha kinase 4 (EIF2AK4)	9012	0
TRINITY_DN66085_c0_g1_i4	XM_028747826	Podarcis muralis TEF transcription factor, PAR bZIP family member (TEF)	8883	0
TRINITY_DN66073_c1_g2_i1	XM_028708285	Podarcis muralis dynein light chain LC8-type 2 (DYNLL2)	2963	0
TRINITY_DN66089_c0_g1_i2	XM_028730916	Podarcis muralis SRP receptor subunit beta (SRPRB)	4390	0
TRINITY_DN66088_c0_g1_i2	XM_028731022	Podarcis muralis coatomer protein complex subunit beta 2 (COPB2)	5518	0
TRINITY_DN63801_c0_g1_i4	XM_028719026	Podarcis muralis transketolase (TKT)	3430	0
TRINITY_DN63852_c0_g1_i6	XM_028718278	Podarcis muralis calcium/calmodulin dependent protein kinase II alpha (CAMK2A)	3559	0
TRINITY_DN63839_c3_g1_i1	XM_028748648	Podarcis muralis contactin-associated protein-like 4 (LOC114606418)	7877	0
TRINITY_DN63891_c1_g2_i2	XM_028734459	Podarcis muralis hydroxysteroid 11-beta dehydrogenase 1 (HSD11B1)	2050	0
TRINITY_DN63860_c0_g2_i2	XM_028701579	Podarcis muralis solute carrier family 12 member 6 (SLC12A6)	4185	0
TRINITY_DN33285_c0_g1_i1	XM_028751489	Podarcis muralis acyl-CoA binding domain containing 7 (ACBD7)	817	0
TRINITY_DN59875_c0_g1_i1	XM_028702781	Podarcis muralis protein phosphatase 4 catalytic subunit (PPP4C)	3380	0
TRINITY_DN62640_c2_g2_i9	XM_028706858	Podarcis muralis acidic nuclear phosphoprotein 32 family member A (ANP32A)	3945	0
TRINITY_DN62660_c3_g8_i3	XM_028714304	Podarcis muralis cullin 4B (CUL4B)	2508	0
TRINITY_DN62656_c5_g3_i2	XM_028714695	Podarcis muralis calcium voltage-gated channel subunit alpha1 B (CACNA1B)	11435	0
TRINITY_DN62737_c0_g1_i4	XM_028738352	Podarcis muralis thioredoxin related transmembrane protein 2 (TMX2)	2344	0
TRINITY_DN62728_c0_g3_i3	XM_028740162	Podarcis muralis chromodomain helicase DNA binding protein 9 (CHD9)	17817	0
TRINITY_DN62794_c0_g1_i3	XM_028730802	Podarcis muralis stromal antigen 1 (STAG1)	11023	0
TRINITY_DN62787_c0_g1_i2	XM_028729026	Podarcis muralis annexin A7 (ANXA7)	3563	0
TRINITY_DN62767_c0_g1_i1	XM_028728958	Podarcis muralis stearoyl-CoA desaturase (SCD)	3315	0
TRINITY_DN62748_c0_g2_i2	XM_028737317	Podarcis muralis microtubule crosslinking factor 1 (MTCL1)	5651	0
TRINITY_DN59335_c0_g4_i1	XM_028711335	Podarcis muralis protein phosphatase 2 catalytic subunit beta (PPP2CB)	1417	0
TRINITY_DN59381_c0_g2_i2	XM_028705244	Podarcis muralis cancer susceptibility 4 (CASC4)	3016	0
TRINITY_DN58673_c0_g2_i4	XM_028745864	Podarcis muralis nucleosome assembly protein 1 like 1 (NAP1L1)	2261	0
TRINITY_DN57842_c0_g1_i2	XM_028724132	Podarcis muralis zinc finger and BTB domain containing 18 (ZBTB18)	5313	0
TRINITY_DN64523_c1_g1_i2	XM_028711732	Podarcis muralis family with sequence similarity 50 member A (FAM50A)	1685	0
TRINITY_DN64559_c2_g1_i4	XM_028751824	Podarcis muralis leukocyte receptor cluster member 8 (LENG8)	2049	0
TRINITY_DN64540_c0_g1_i3	XM_028742757	Podarcis muralis CTP synthase 1 (CTPS1)	4918	0
TRINITY_DN64521_c2_g1_i3	XM_028746247	Podarcis muralis lactate dehydrogenase B (LDHB)	1003	0
TRINITY_DN64569_c0_g3_i1	XM_028711790	Podarcis muralis protein tyrosine phosphatase receptor type D (PTPRD)	9686	0
TRINITY_DN64503_c0_g1_i4	XM_028707378	Podarcis muralis DDHD domain containing 2 (DDHD2)	6167	0
TRINITY_DN64825_c0_g1_i3	XM_028748492	Podarcis muralis uncharacterized LOC114606352 (LOC114606352)	2560	0
TRINITY_DN64858_c0_g2_i7	XM_028749707	Podarcis muralis aquaporin 1 (Colton blood group) (AQP1)	3773	0
TRINITY_DN64835_c0_g2_i2	XM_028747450	Podarcis muralis RAD50 interactor 1 (RINT1)	6277	0
TRINITY_DN60279_c0_g1_i3	XM_028738703	Podarcis muralis sestrin 2 (SESN2)	4000	0
TRINITY_DN59426_c0_g3_i2	XM_028728167	Podarcis muralis ephrin B2 (EFNB2)	4344	0
TRINITY_DN60491_c3_g8_i7	XM_028732751	Podarcis muralis polypyrimidine tract binding protein 2 (PTBP2)	1897	0
TRINITY_DN62900_c0_g2_i1	XM_028709499	Podarcis muralis beta-1,4-glucuronyltransferase 1 (B4GAT1)	2590	0
TRINITY_DN62992_c0_g2_i1	XM_028731753	Podarcis muralis adaptor related protein complex 2 subunit mu 1 (AP2M1)	2111	0
TRINITY_DN62373_c0_g1_i2	XM_028710985	Podarcis muralis solute carrier family 25 member 29 (SLC25A29)	1639	0
TRINITY_DN60834_c1_g3_i1	XM_028742944	Podarcis muralis attractin (ATRN)	8176	0
TRINITY_DN60879_c0_g1_i3	XM_028746541	Podarcis muralis synaptonemal complex protein 3 (SYCP3)	1007	0
TRINITY_DN60841_c0_g1_i1	XM_028715294	Podarcis muralis charged multivesicular body protein 1B (CHMP1B)	2459	0
TRINITY_DN65738_c0_g1_i3	XM_028740303	Podarcis muralis zinc finger protein 507 (ZNF507)	11003	0
TRINITY_DN60333_c0_g3_i1	XM_028751461	Podarcis muralis contactin associated protein like 2 (CNTNAP2)	4180	0
TRINITY_DN66409_c1_g1_i7	XM_028724537	Podarcis muralis cornichon family AMPA receptor auxiliary protein 3 (CNIH3)	4126	0
TRINITY_DN66443_c1_g1_i3	XM_028749167	Podarcis muralis corticotropin releasing hormone binding protein (CRHBP)	2798	0
TRINITY_DN66412_c0_g1_i5	XM_028745244	Podarcis muralis serine/threonine-protein phosphatase 2A 55 kDa regulatory subunit B gamma isoform-like (LOC114604766)	3923	0
TRINITY_DN66433_c1_g2_i16	XM_028748723	Podarcis muralis heterogeneous nuclear ribonucleoprotein A3 (HNRNPA3)	2150	0
TRINITY_DN66440_c1_g7_i1	XM_028731158	Podarcis muralis thyroid hormone receptor interactor 12 (TRIP12)	10538	0
TRINITY_DN66431_c0_g9_i1	XM_028722385	Podarcis muralis CUB and Sushi multiple domains 1 (CSMD1)	20753	0
TRINITY_DN66476_c7_g2_i4	XM_028713508	Podarcis muralis neurocan (NCAN)	4420	0
TRINITY_DN66452_c1_g1_i2	XM_028732652	Podarcis muralis sphingosine-1-phosphate receptor 1 (S1PR1)	4571	0
TRINITY_DN66484_c0_g2_i5	XM_028706156	Podarcis muralis mannosidase alpha class 2A member 2 (MAN2A2)	3821	0
TRINITY_DN66479_c1_g2_i8	XM_028724144	Podarcis muralis adenylosuccinate synthase (ADSS)	3747	0
TRINITY_DN66449_c0_g1_i2	XM_028732064	Podarcis muralis regulator of G protein signaling 5 (RGS5)	4828	0
TRINITY_DN66509_c3_g1_i2	XM_028733845	Podarcis muralis solute carrier family 6 member 17 (SLC6A17)	4514	0
TRINITY_DN66552_c1_g4_i9	XM_028741169	Podarcis muralis germ cell-less 1, spermatogenesis associated (GMCL1)	2159	0
TRINITY_DN66561_c2_g1_i1	XM_028705524	Podarcis muralis MINDY lysine 48 deubiquitinase 2 (MINDY2)	8301	0
TRINITY_DN66585_c1_g3_i2	XM_028724040	Podarcis muralis pecanex 2 (PCNX2)	10440	0
TRINITY_DN60922_c2_g1_i2	XM_028743302	Podarcis muralis jade family PHD finger 1 (JADE1)	11402	0
TRINITY_DN60901_c0_g1_i2	XM_028704188	Podarcis muralis BAF chromatin remodeling complex subunit BCL7C (BCL7C)	5672	0
TRINITY_DN60976_c1_g2_i3	XM_028743730	Podarcis muralis COP9 signalosome subunit 4 (COPS4)	1563	0
TRINITY_DN60969_c1_g4_i1	XM_028715961	Podarcis muralis anaphase promoting complex subunit 11 (ANAPC11)	1912	0
TRINITY_DN60962_c1_g1_i3	XM_028717968	Podarcis muralis tetratricopeptide repeat domain 8 (TTC8)	3980	0
TRINITY_DN33904_c0_g2_i1	XM_028740618	Podarcis muralis cytochrome c oxidase subunit 5B, mitochondrial (LOC114602423)	1057	0
TRINITY_DN64179_c0_g1_i4	XM_028721314	Podarcis muralis phosphatidylinositol-5-phosphate 4-kinase type 2 gamma (PIP4K2C)	5463	0
TRINITY_DN64155_c0_g2_i3	XM_028705600	Podarcis muralis dynactin subunit 5 (DCTN5)	2255	0
TRINITY_DN64152_c0_g1_i9	XM_028738909	Podarcis muralis neurochondrin (NCDN)	3901	0
TRINITY_DN64156_c6_g6_i2	XM_028729676	Podarcis muralis multiple inositol-polyphosphate phosphatase 1 (MINPP1)	3157	0
TRINITY_DN64163_c0_g4_i1	XM_028736031	Podarcis muralis eukaryotic translation elongation factor 1 delta (EEF1D)	2183	0
TRINITY_DN67212_c2_g2_i2	XM_028729793	Podarcis muralis insulin degrading enzyme (IDE)	12770	0
TRINITY_DN67272_c1_g3_i8	XM_028736322	Podarcis muralis regulating synaptic membrane exocytosis 2 (RIMS2)	5546	0
TRINITY_DN66986_c0_g8_i3	XM_028726695	Podarcis muralis activated leukocyte cell adhesion molecule (ALCAM)	6423	0
TRINITY_DN66948_c0_g1_i4	XM_028723837	Podarcis muralis mitogen-activated protein kinase kinase kinase 4 (MAP3K4)	6207	0
TRINITY_DN66970_c1_g1_i2	XM_028709069	Podarcis muralis heterogeneous nuclear ribonucleoprotein A1 (HNRNPA1)	2196	0
TRINITY_DN66990_c0_g2_i3	XM_028722816	Podarcis muralis myosin VI (MYO6)	12133	0

## Sheet: BUSCO
# BUSCO version is: 3.0.1
# The lineage dataset is: tetrapoda_odb9 (Creation date: 2016-02-13, number of species: 55, number of BUSCOs: 3950)
#
# BUSCO was run in mode: transcriptome
C:71.4%[S:70.2%,D:1.2%],F:14.2%,M:14.4%,n:3950
2819	Complete BUSCOs (C)
2773	Complete and single-copy BUSCOs (S)
46	Complete and duplicated BUSCOs (D)
559	Fragmented BUSCOs (F)
572	Missing BUSCOs (M)
3950	Total BUSCO groups searched
