# Supplementary material for: Fixation of genetic variation and optimization of gene expression: The speed of evolution in isolated lizard populations undergoing Reverse Island Syndrome
Source: PLoS One. 2019 Nov 11;14(11):e0224607. doi: 10.1371/journal.pone.0224607 (PMC6846358; doi:10.1371/journal.pone.0224607)
Supplement: S2 Table — (XLSX) [file pone.0224607.s002.xlsx]

## Sheet: SCOPOLO_UP
ID	logFC	FDR	TransLength	HSPNameUf	HSPEvalueUf	DescriptionUf	BPId	BPDesc	MFId	MFDesc	CCId	CCDesc	CDName	CDDesc
TRINITY_DN76967_c0_g1_i1	-16.1438	6.59717e-05	210	-	-	-	-	-	-	-	-	-	MTH00124]---[MTH00068]---[MTH00110]---[MTH00044]---[MTH00127]---[MTH00206]---[MTH00205]---[MTH00163]---[MTH00150	MTH00124 ND4 NADH dehydrogenase subunit 4 Provisional.]---[MTH00068 ND4 NADH dehydrogenase subunit 4 Provisional.]---[MTH00110 ND4 NADH dehydrogenase subunit 4 Provisional.]---[MTH00044 ND4 NADH dehydrogenase subunit 4 Validated.]---[MTH00127 ND4 NADH dehydrogenase subunit 4 Provisional.]---[MTH00206 ND4 NADH dehydrogenase subunit 4 Provisional.]---[MTH00205 ND4 NADH dehydrogenase subunit 4 Provi…
TRINITY_DN79200_c0_g1_i1	-16.1164	1.21509e-12	234	UniRef90_B7U9K1	1e-20	NADH-ubiquinone oxidoreductase chain 1	-	-	GO:0008137	NADH dehydrogenase (ubiquinone) activity	GO:0005739]---[GO:0016021]---[GO:0005743	mitochondrion]---[integral to membrane]---[mitochondrial inner membrane	MTH00111]---[MTH00104]---[MTH00134]---[MTH00071]---[MTH00218]---[MTH00040]---[MTH00195]---[MTH00143]---[MTH00216]---[MTH00029]---[MTH00054	MTH00111 ND1 NADH dehydrogenase subunit 1 Provisional.]---[MTH00104 ND1 NADH dehydrogenase subunit 1 Provisional.]---[MTH00134 ND1 NADH dehydrogenase subunit 1 Provisional.]---[MTH00071 ND1 NADH dehydrogenase subunit 1 Provisional.]---[MTH00218 ND1 NADH dehydrogenase subunit 1 Provisional.]---[MTH00040 ND1 NADH dehydrogenase subunit 1 Validated.]---[MTH00195 ND1 NADH dehydrogenase subunit 1 Provi…
TRINITY_DN65537_c0_g4_i7	-14.9963	3.713e-06	6266	UniRef90_UPI0009E5424B	0	microtubule-associated protein 2 isoform X13	GO:0007409]---[GO:0071310]---[GO:0021954]---[GO:0048813]---[GO:0030010]---[GO:0001578]---[GO:0000226]---[GO:0031175]---[GO:0050770	axonogenesis]---[cellular response to organic substance]---[central nervous system neuron development]---[dendrite morphogenesis]---[establishment of cell polarity]---[microtubule bundle formation]---[microtubule cytoskeleton organization]---[neuron projection development]---[regulation of axonogenesis	GO:0005516]---[GO:0002162]---[GO:0008017]---[GO:0005198	calmodulin binding]---[dystroglycan binding]---[microtubule binding]---[structural molecule activity	GO:0005829]---[GO:0030425]---[GO:0043198]---[GO:0005874]---[GO:0005875]---[GO:0043005]---[GO:0043025]---[GO:0034399]---[GO:0005730]---[GO:0014069	cytosol]---[dendrite]---[dendritic shaft]---[microtubule]---[microtubule associated complex]---[neuron projection]---[neuronal cell body]---[nuclear periphery]---[nucleolus]---[postsynaptic density	pfam08377]---[pfam00418]---[pfam00418	pfam08377 MAP2_projctn MAP2/Tau projection domain. This domain is found in the MAP2/Tau family of proteins which includes MAP2 MAP4 Tau and their homologs. All isoforms contain a conserved C-terminal domain containing tubulin-binding repeats (pfam00418) and a N-terminal projection domain of varying size. This domain has a net negative charge and exerts a long-range repulsive force. This provides …
TRINITY_DN67677_c1_g3_i3	-14.9928	2.24192e-12	6269	UniRef90_UPI00046262BB	0	kinesin-like protein KIF21A isoform X1	GO:0007018	microtubule-based movement	GO:0005524]---[GO:0016887]---[GO:0008017]---[GO:0003777	ATP binding]---[ATPase activity]---[microtubule binding]---[microtubule motor activity	GO:0005737]---[GO:0005871]---[GO:0005874	cytoplasm]---[kinesin complex]---[microtubule	cd01372]---[pfam00225]---[smart00129]---[cd00106]---[cd01371]---[cd01366]---[cd01370]---[cd01365]---[cd01369]---[cd01364]---[cd01373]---[cd01374]---[COG5059]---[cd01376]---[cd01367]---[cd01368]---[cd01375]---[PLN03188]---[cd00200]---[cd00200]---[cd00200]---[COG2319]---[COG2319]---[COG2319	cd01372 KISc_KIF4 Kinesin motor domain KIF4-like subfamily. Kinesin motor domain KIF4-like subfamily. Members of this group seem to perform a variety of functions and have been implicated in neuronal organelle transport and chromosome segregation during mitosis. This catalytic (head) domain has ATPase activity and belongs to the larger group of P-loop NTPases. Kinesins are microtubule-dependent m…
TRINITY_DN63149_c0_g3_i3	-14.8699	6.723e-13	1832	UniRef90_F6UEF7	0	Eukaryotic translation initiation factor 4A1	GO:0010468]---[GO:0010501]---[GO:0006413	regulation of gene expression]---[RNA secondary structure unwinding]---[translational initiation	GO:0005524]---[GO:0004004]---[GO:0003725]---[GO:0003723]---[GO:0003743	ATP binding]---[ATP-dependent RNA helicase activity]---[double-stranded RNA binding]---[RNA binding]---[translation initiation factor activity	GO:0005737]---[GO:0070062]---[GO:0031012]---[GO:0016020]---[GO:0005730	cytoplasm]---[extracellular vesicular exosome]---[extracellular matrix]---[membrane]---[nucleolus	PTZ00424]---[COG0513]---[cd00268]---[PRK11776]---[PRK11634]---[PRK01297]---[PRK11192]---[PRK10590]---[PLN00206]---[pfam00270]---[smart00487]---[PRK04537]---[PTZ00110]---[PRK04837]---[cd00046]---[cd00079]---[pfam00271]---[smart00490]---[COG1205]---[COG1201	PTZ00424 PTZ00424 helicase 45 Provisional.]---[COG0513 SrmB Superfamily II DNA and RNA helicases DNA replication recombination and repair / Transcription / Translation ribosomal structure and biogenesis .]---[cd00268 DEADc DEAD-box helicases. A diverse family of proteins involved in ATP-dependent RNA unwinding needed in a variety of cellular processes including splicing ribosome biogenesis and RN…
TRINITY_DN62422_c2_g5_i1	-14.7752	1.60104e-11	5215	UniRef90_M7BXK5	5e-27	Serine/threonine-protein phosphatase 2B catalytic subunit alpha isoform	-	-	-	-	-	-	-	-
TRINITY_DN67782_c4_g2_i1	-14.6475	2.77539e-05	1309	UniRef90_UPI00074FD959	1e-137	tripartite motif-containing protein 7-like	-	-	-	-	-	-	cd12888]---[cd13733]---[cd15819]---[cd13745]---[cd12893]---[cd15826]---[cd15820]---[cd15818]---[cd15821]---[cd15813]---[cd15816]---[cd15829]---[cd15811]---[cd15815]---[cd13740]---[cd12905]---[cd15827]---[cd13743]---[cd13741]---[cd12900	cd12888 SPRY_PRY_TRIM7_like PRY/SPRY domain in tripartite motif-binding protein 7 (TRIM7)-like including TRIM7 TRIM10 TRIM15 TRIM26 TRIM39 TRIM41. This domain consisting of the distinct N-terminal PRY subdomain followed by the SPRY subdomain is found at the C-terminus of several tripartite motif-containing (TRIM) proteins including TRIM7 (also referred to as glycogenin-interacting protein RING fi…
TRINITY_DN70326_c0_g1_i1	-14.5491	4.69144e-17	343	UniRef90_Q52IK6	3e-32	NADH-ubiquinone oxidoreductase chain 5	GO:0042773	ATP synthesis coupled electron transport	GO:0008137	NADH dehydrogenase (ubiquinone) activity	GO:0016021]---[GO:0005743]---[GO:0070469]---[GO:0005739	integral to membrane]---[mitochondrial inner membrane]---[respiratory chain]---[mitochondrion	MTH00004]---[MTH00066]---[MTH00137]---[MTH00108]---[MTH00211]---[pfam06455	MTH00004 ND5 NADH dehydrogenase subunit 5 Validated.]---[MTH00066 ND5 NADH dehydrogenase subunit 5 Provisional.]---[MTH00137 ND5 NADH dehydrogenase subunit 5 Provisional.]---[MTH00108 ND5 NADH dehydrogenase subunit 5 Provisional.]---[MTH00211 ND5 NADH dehydrogenase subunit 5 Provisional.]---[pfam06455 NADH5_C NADH dehydrogenase subunit 5 C-terminus. This family represents the C-terminal region of…
TRINITY_DN63089_c4_g4_i2	-14.3678	7.87202e-12	2648	UniRef90_H9GJG4	2e-179	Voltage dependent anion channel 3	GO:0001662]---[GO:0007612]---[GO:0007270	behavioral fear response]---[learning]---[neuron-neuron synaptic transmission	GO:0008308	voltage-gated anion channel activity	GO:0005741]---[GO:0070062]---[GO:0005743]---[GO:0005634	mitochondrial outer membrane]---[extracellular vesicular exosome]---[mitochondrial inner membrane]---[nucleus	cd07306]---[pfam01459]---[cd07303	cd07306 Porin3_VDAC Voltage-dependent anion channel of the outer mitochondrial membrane. The voltage-dependent anion channel (VDAC) regulates the flux of mostly anionic metabolites through the outer mitochondrial membrane which is highly permeable to small molecules. VDAC is the most abundant protein in the outer membrane and membrane potentials can toggle VDAC between open or high-conducting and…
TRINITY_DN65667_c5_g5_i6	-14.2185	7.87202e-12	3886	UniRef90_UPI00072F9338	5e-103	neuronal calcium sensor 1 isoform X1	GO:0048015]---[GO:0045921]---[GO:0010975	phosphatidylinositol-mediated signaling]---[positive regulation of exocytosis]---[regulation of neuron projection development	GO:0005509]---[GO:0008427]---[GO:0000287]---[GO:0019901]---[GO:0005245	calcium ion binding]---[calcium-dependent protein kinase inhibitor activity]---[magnesium ion binding]---[protein kinase binding]---[voltage-gated calcium channel activity	GO:0030424]---[GO:0030054]---[GO:0005737]---[GO:0031410]---[GO:0005829]---[GO:0030425]---[GO:0070062]---[GO:0005794]---[GO:0048471]---[GO:0005886]---[GO:0014069]---[GO:0045211	axon]---[cell junction]---[cytoplasm]---[cytoplasmic vesicle]---[cytosol]---[dendrite]---[extracellular vesicular exosome]---[Golgi apparatus]---[perinuclear region of cytoplasm]---[plasma membrane]---[postsynaptic density]---[postsynaptic membrane	COG5126]---[cd00051]---[cd00051]---[pfam13499]---[pfam13499]---[cd15901	COG5126 FRQ1 Ca2 -binding protein (EF-Hand superfamily) Signal transduction mechanisms / Cytoskeleton / Cell division and chromosome partitioning / General function prediction only .]---[cd00051 EFh EF-hand calcium binding motif A diverse superfamily of calcium sensors and calcium signal modulators most examples in this alignment model have 2 active canonical EF hands. Ca2 binding induces a confo…
TRINITY_DN62955_c1_g1_i1	-13.9282	7.07597e-06	5826	-	-	-	-	-	-	-	-	-	-	-
TRINITY_DN63127_c1_g1_i6	-13.6511	2.3048e-10	2034	UniRef90_U3FYV6	3e-165	Tprg1l	-	-	-	-	-	-	pfam12456	pfam12456 hSac2 Inositol phosphatase. This domain family is found in eukaryotes and is approximately 120 amino acids in length. The family is found in association with pfam02383. hSac2 functions as an inositol polyphosphate 5-phosphatase.
TRINITY_DN56342_c0_g1_i1	-13.6345	1.00374e-10	518	UniRef90_UPI00052352A6	3e-73	nucleoside diphosphate kinase-like	GO:0006241]---[GO:0006183]---[GO:0007229]---[GO:0045944]---[GO:0042981]---[GO:0006228	CTP biosynthetic process]---[GTP biosynthetic process]---[integrin-mediated signaling pathway]---[positive regulation of transcription from RNA polymerase II promoter]---[regulation of apoptotic process]---[UTP biosynthetic process	GO:0005524]---[GO:0046872]---[GO:0004550]---[GO:0004673	ATP binding]---[metal ion binding]---[nucleoside diphosphate kinase activity]---[protein histidine kinase activity	GO:0071944]---[GO:0005737]---[GO:0005622]---[GO:0030027]---[GO:0005634]---[GO:0001726	cell periphery]---[cytoplasm]---[intracellular]---[lamellipodium]---[nucleus]---[ruffle	PTZ00093]---[cd04413]---[pfam00334]---[smart00562]---[PRK00668]---[PLN02619]---[COG0105]---[cd00595]---[PRK14540]---[PRK14541]---[PRK14544]---[PRK14545]---[PRK14542]---[cd04414]---[PLN02931]---[cd04415]---[PRK14543]---[cd04418]---[cd04416]---[cd04412	PTZ00093 PTZ00093 nucleoside diphosphate kinase cytosolic Provisional.]---[cd04413 NDPk_I Nucleoside diphosphate kinase Group I (NDPk_I)-like NDP kinase domains are present in a large family of structurally and functionally conserved proteins from bacteria to humans that generally catalyze the transfer of gamma-phosphates of a nucleoside triphosphate (NTP) donor onto a nucleoside diphosphate (NDP…
TRINITY_DN12163_c0_g2_i1	-13.5164	8.43022e-10	340	-	-	-	-	-	-	-	-	-	-	-
TRINITY_DN64621_c3_g2_i4	-13.5112	7.07602e-10	2404	UniRef90_UPI00074FDCD9	4e-23	CLK4-associating serine/arginine rich protein isoform X4	-	-	-	-	-	-	-	-
TRINITY_DN66326_c0_g3_i4	-13.3617	1.12296e-09	3688	UniRef90_UPI00074FC5B7	0	protein IWS1 homolog isoform X1	GO:0006397]---[GO:0051028]---[GO:0032784]---[GO:2001253]---[GO:0090239]---[GO:0010793]---[GO:0050684]---[GO:0008380]---[GO:0006368]---[GO:0006366	mRNA processing]---[mRNA transport]---[regulation of transcription elongation, DNA-dependent]---[regulation of histone H3-K36 trimethylation]---[regulation of histone H4 acetylation]---[regulation of mRNA export from nucleus]---[regulation of mRNA processing]---[RNA splicing]---[transcription elongation from RNA polymerase II promoter]---[transcription from RNA polymerase II promoter	-	-	GO:0005654]---[GO:0005634	nucleoplasm]---[nucleus	COG5139]---[COG5271]---[COG5271]---[COG5271]---[pfam08711	COG5139 COG5139 Uncharacterized conserved protein Function unknown .]---[COG5271 MDN1 AAA ATPase containing von Willebrand factor type A (vWA) domain General function prediction only .]---[pfam08711 Med26 TFIIS helical bundle-like domain. Mediator is a large complex of up to 33 proteins that is conserved from plants to fungi to humans - the number and representation of individual subunits varying…
TRINITY_DN33904_c0_g1_i1	-13.3479	6.01526e-14	609	UniRef90_Q6DV00	3e-69	BS010P	-	-	GO:0004129	cytochrome-c oxidase activity	GO:0005740	mitochondrial envelope	cd00924]---[pfam01215]---[PLN02294	cd00924 Cyt_c_Oxidase_Vb Cytochrome c oxidase subunit Vb. Cytochrome c oxidase (CcO) the terminal oxidase in the respiratory chains of eukaryotes and most bacteria is a multi-chain transmembrane protein located in the inner membrane of mitochondria and the cell membrane of prokaryotes. It catalyzes the reduction of O2 and simultaneously pumps protons across the membrane. The number of subunits va…
TRINITY_DN57798_c0_g1_i3	-13.3412	6.04234e-10	1832	UniRef90_K7FEG3	0	Uncharacterized protein	GO:0034975	protein folding in endoplasmic reticulum	-	-	GO:0005737]---[GO:0005783]---[GO:0072546]---[GO:0005739]---[GO:0005634	cytoplasm]---[endoplasmic reticulum]---[ER membrane protein complex]---[mitochondrion]---[nucleus	sd00006	sd00006 TPR Tetratricopeptide repeat. The Tetratricopeptide repeat (TPR) typically contains 34 amino acids and is found in a variety of organisms including bacteria cyanobacteria yeast fungi plants and humans. It is present in a variety of proteins including those involved in chaperone cell-cycle transcription and protein transport complexes. The number of TPR motifs varies among proteins. Those …
TRINITY_DN58415_c0_g2_i2	-13.3161	3.72186e-10	1137	UniRef90_H9GCG1	2e-143	Cytochrome c1	GO:0042776]---[GO:0006122	mitochondrial ATP synthesis coupled proton transport]---[mitochondrial electron transport, ubiquinol to cytochrome c	GO:0045155]---[GO:0045153]---[GO:0020037]---[GO:0046872	electron transporter, transferring electrons from CoQH2-cytochrome c reductase complex and cytochrome c oxidase complex activity]---[electron transporter, transferring electrons within CoQH2-cytochrome c reductase complex activity]---[heme binding]---[metal ion binding	GO:0005750]---[GO:0005634	mitochondrial respiratory chain complex III]---[nucleus	pfam02167]---[COG2857	pfam02167 Cytochrom_C1 Cytochrome C1 family. ]---[COG2857 CYT1 Cytochrome c1 Energy production and conversion .
TRINITY_DN66380_c0_g4_i1	-13.3144	7.07602e-10	853	-	-	-	-	-	-	-	-	-	-	-

## Sheet: SCOPOLO_DOWN
ID	logFC	FDR	TransLength	HSPNameUf	HSPEvalueUf	DescriptionUf	BPId	BPDesc	MFId	MFDesc	CCId	CCDesc	CDName	CDStartEnd	CDEvalue	CDDesc
TRINITY_DN66876_c2_g1_i3	16.551	1.94281e-12	5218	-	-	-	-	-	-	-	-	-	-	-	-	-
TRINITY_DN62992_c0_g2_i1	14.8391	8.43022e-10	6032	UniRef90_Q3UCW9	4e-154	Uncharacterized protein (Fragment)	GO:0006897]---[GO:0006886	endocytosis]---[intracellular protein transport	GO:0008289	lipid binding	GO:0030131]---[GO:0005905]---[GO:0005886	clathrin adaptor complex]---[coated pit]---[plasma membrane	cd09251]---[cd09251]---[cd09251]---[cd09250]---[cd09250]---[cd09250]---[cd07954]---[cd07954]---[cd07954]---[pfam00928]---[pfam00928]---[pfam00928]---[cd09258]---[cd09258]---[cd09258]---[cd09259]---[cd09259]---[cd09259]---[cd09252]---[cd09252]---[cd09253]---[cd09253]---[cd09253]---[cd09261]---[cd09260]---[cd09255]---[cd09255]---[cd09262	3965-5044]---[629-832]---[2941-3069]---[593-826]---[2944-3069]---[4547-5044]---[4565-5044]---[641-790]---[2902-3069]---[602-805]---[4565-5047]---[2917-3069]---[590-811]---[2941-3069]---[4805-5044]---[593-808]---[2941-3069]---[4805-5044]---[608-796]---[2965-3069]---[632-805]---[2938-3069]---[4562-5035]---[2884-3069]---[2965-3069]---[2944-3069]---[611-802]---[2944-3069	5.00e-55]---[1.00e-33]---[6.00e-24]---[3.00e-29]---[4.00e-16]---[6.00e-13]---[9.00e-27]---[3.00e-16]---[1.00e-14]---[8.00e-24]---[7.00e-20]---[2.00e-16]---[3.00e-23]---[4.00e-14]---[6.00e-09]---[2.00e-19]---[5.00e-14]---[7.00e-09]---[5.00e-15]---[7.00e-14]---[4.00e-14]---[1.00e-12]---[2.00e-09]---[6.00e-08]---[1.00e-07]---[8.00e-07]---[1.00e-06]---[1.00e-06	cd09251 AP-2_Mu2_Cterm C-terminal domain of medium Mu2 subunit in ubiquitously expressed clathrin-associated adaptor protein (AP) complex AP-2. AP complexes participate in the formation of intracellular coated transport vesicles and select cargo molecules for incorporation into the coated vesicles in the late secretory and endocytic pathways. There are four AP complexes AP-1 -2 -3 and -4 describe…
TRINITY_DN66751_c2_g1_i4	14.6771	1.92323e-09	2722	UniRef90_UPI0009E2DAEC	0.0	protein tweety homolog 1 isoform X2	-	-	GO:0005254	chloride channel activity	GO:0034707]---[GO:0005886	chloride channel complex]---[plasma membrane	cd07912]---[pfam04906	192-1439]---[252-1439	2.00e-172]---[5.00e-172	cd07912 Tweety_N N-terminal domain of the protein encoded by the Drosophila tweety gene and related proteins a family of chloride ion channels. The protein product of the Drosophila tweety (tty) gene is thought to form a trans-membrane protein with five membrane-spanning regions and a cytoplasmic C-terminus. This N-terminal domain contains the putative transmembrane spanning regions. Tweety has b…
TRINITY_DN67414_c0_g2_i1	14.557	2.36207e-09	4845	-	-	-	-	-	-	-	-	-	-	-	-	-
TRINITY_DN67786_c4_g1_i1	14.4835	2.47654e-09	1937	-	-	-	-	-	-	-	-	-	-	-	-	-
TRINITY_DN65874_c1_g1_i3	14.3661	5.256e-09	3099	UniRef90_G1KL11	4e-101	Embigin	-	-	-	-	-	-	smart00410]---[smart00409	670-936]---[670-936	9.00e-07]---[9.00e-07	smart00410 IG_like Immunoglobulin like. IG domains that cannot be classified into one of IGv1 IGc1 IGc2 IG.]---[smart00409 IG Immunoglobulin.
TRINITY_DN67753_c1_g3_i5	14.3221	4.10049e-09	6962	UniRef90_H9GKW5	0.0	Seizure related 6 homolog like 2	-	-	-	-	GO:0016021]---[GO:0005886	integral to membrane]---[plasma membrane	cd00041]---[cd00041]---[cd00041]---[pfam00431]---[smart00042]---[smart00042]---[smart00042]---[PHA02927]---[PHA02927]---[PHA02831]---[smart00032]---[smart00032]---[smart00032]---[smart00032]---[smart00032]---[cd00033]---[cd00033]---[cd00033]---[cd00033]---[cd00033]---[PHA02639]---[PHA02639]---[PHA02639]---[pfam00084]---[pfam00084]---[pfam00084]---[pfam00084]---[PHA02954]---[PHA02817	2521-2847]---[1990-2199]---[1477-1800]---[2521-2847]---[2548-2847]---[2020-2199]---[1504-1794]---[2935-3426]---[2824-3237]---[2950-3426]---[2872-3039]---[3055-3234]---[3253-3426]---[1813-1980]---[2347-2511]---[2872-3042]---[3253-3429]---[3055-3237]---[1813-1983]---[2347-2514]---[3043-3432]---[2935-3426]---[2968-3237]---[2872-3039]---[3055-3234]---[3253-3426]---[2338-2511]---[2935-3249]---[2986-34…	3.00e-24]---[3.00e-12]---[2.00e-11]---[5.00e-18]---[7.00e-17]---[1.00e-06]---[2.00e-06]---[8.00e-17]---[4.00e-15]---[1.00e-12]---[4.00e-12]---[7.00e-12]---[2.00e-10]---[2.00e-07]---[4.00e-06]---[5.00e-12]---[2.00e-11]---[2.00e-11]---[4.00e-08]---[2.00e-06]---[3.00e-11]---[4.00e-11]---[9.00e-06]---[5.00e-10]---[2.00e-09]---[1.00e-07]---[2.00e-07]---[1.00e-06]---[3.00e-06	cd00041 CUB CUB domain extracellular domain present in proteins mostly known to be involved in development not found in prokaryotes plants and yeast.]---[pfam00431 CUB CUB domain. ]---[smart00042 CUB Domain first found in C1r C1s uEGF and bone morphogenetic protein. This domain is found mostly among developmentally-regulated proteins. Spermadhesins contain only this domain.]---[PHA02927 PHA02927 …
TRINITY_DN62283_c1_g3_i2	14.2709	0.000885549	3183	UniRef90_H9GQ00	0.0	NSF attachment protein gamma	GO:0006886]---[GO:0061025	intracellular protein transport]---[membrane fusion	GO:0005483]---[GO:0019905	soluble NSF attachment protein activity]---[syntaxin binding	GO:0070062]---[GO:0005765]---[GO:0005739]---[GO:0043209]---[GO:0031201]---[GO:0005774	extracellular vesicular exosome]---[lysosomal membrane]---[mitochondrion]---[myelin sheath]---[SNARE complex]---[vacuolar membrane	cd15832]---[pfam14938	158-970]---[167-856	9.00e-59]---[5.00e-16	cd15832 SNAP Soluble N-ethylmaleimide-sensitive factor (NSF) Attachment Protein family. Members of the soluble NSF attachment protein (SNAP) family are involved in intracellular membrane trafficking including vesicular transport between the endoplasmic reticulum and Golgi apparatus. Higher eukaryotes contain three isoforms of SNAPs alpha beta and gamma. Alpha-SNAP is universally present in eukary…
TRINITY_DN66509_c3_g1_i2	14.2654	1.89601e-08	2822	-	-	-	-	-	-	-	-	-	-	-	-	-
TRINITY_DN65667_c5_g5_i3	14.2169	6.24895e-09	3860	UniRef90_UPI00072F9338	5e-103	neuronal calcium sensor 1 isoform X1	GO:0048015]---[GO:0045921]---[GO:0010975	phosphatidylinositol-mediated signaling]---[positive regulation of exocytosis]---[regulation of neuron projection development	GO:0005509]---[GO:0008427]---[GO:0000287]---[GO:0019901]---[GO:0005245	calcium ion binding]---[calcium-dependent protein kinase inhibitor activity]---[magnesium ion binding]---[protein kinase binding]---[voltage-gated calcium channel activity	GO:0030424]---[GO:0030054]---[GO:0005737]---[GO:0031410]---[GO:0005829]---[GO:0030425]---[GO:0070062]---[GO:0005794]---[GO:0048471]---[GO:0005886]---[GO:0014069]---[GO:0045211	axon]---[cell junction]---[cytoplasm]---[cytoplasmic vesicle]---[cytosol]---[dendrite]---[extracellular vesicular exosome]---[Golgi apparatus]---[perinuclear region of cytoplasm]---[plasma membrane]---[postsynaptic density]---[postsynaptic membrane	COG5126]---[cd00051]---[cd00051]---[pfam13499]---[pfam13499]---[cd15901	1040-1456]---[1175-1357]---[1280-1456]---[1181-1357]---[1274-1456]---[1181-1369	2.00e-29]---[5.00e-15]---[6.00e-10]---[3.00e-08]---[2.00e-07]---[5.00e-06	COG5126 FRQ1 Ca2 -binding protein (EF-Hand superfamily) Signal transduction mechanisms / Cytoskeleton / Cell division and chromosome partitioning / General function prediction only .]---[cd00051 EFh EF-hand calcium binding motif A diverse superfamily of calcium sensors and calcium signal modulators most examples in this alignment model have 2 active canonical EF hands. Ca2 binding induces a confo…
TRINITY_DN66207_c0_g3_i1	14.1954	2.10386e-08	8097	UniRef90_A0A226N4A0	3e-25	Uncharacterized protein (Fragment)	-	-	-	-	-	-	-	-	-	-
TRINITY_DN67677_c1_g3_i11	14.1132	7.09248e-09	6334	UniRef90_UPI00046262BB	0.0	kinesin-like protein KIF21A isoform X1	GO:0007018	microtubule-based movement	GO:0005524]---[GO:0016887]---[GO:0008017]---[GO:0003777	ATP binding]---[ATPase activity]---[microtubule binding]---[microtubule motor activity	GO:0005737]---[GO:0005871]---[GO:0005874	cytoplasm]---[kinesin complex]---[microtubule	cd01372]---[pfam00225]---[smart00129]---[cd00106]---[cd01371]---[cd01366]---[cd01370]---[cd01365]---[cd01369]---[cd01364]---[cd01373]---[cd01374]---[COG5059]---[cd01376]---[cd01367]---[cd01368]---[cd01375]---[PLN03188]---[cd00200]---[cd00200]---[cd00200]---[COG2319]---[COG2319]---[COG2319	196-1290]---[217-1287]---[199-1308]---[199-1281]---[199-1287]---[202-1293]---[199-1287]---[196-1308]---[193-1287]---[193-1314]---[202-1314]---[199-1287]---[304-1701]---[202-1281]---[202-1275]---[202-1269]---[310-1281]---[193-1386]---[4189-5130]---[4186-4881]---[4831-5136]---[4207-5130]---[4174-5166]---[4501-5181	0.00e+00]---[3.00e-138]---[1.00e-133]---[4.00e-120]---[7.00e-105]---[2.00e-101]---[1.00e-100]---[2.00e-98]---[4.00e-96]---[3.00e-95]---[2.00e-90]---[8.00e-88]---[4.00e-83]---[8.00e-72]---[1.00e-68]---[9.00e-67]---[1.00e-66]---[2.00e-63]---[3.00e-56]---[1.00e-32]---[3.00e-15]---[1.00e-24]---[3.00e-24]---[2.00e-15	cd01372 KISc_KIF4 Kinesin motor domain KIF4-like subfamily. Kinesin motor domain KIF4-like subfamily. Members of this group seem to perform a variety of functions and have been implicated in neuronal organelle transport and chromosome segregation during mitosis. This catalytic (head) domain has ATPase activity and belongs to the larger group of P-loop NTPases. Kinesins are microtubule-dependent m…
TRINITY_DN63998_c1_g3_i1	13.9631	1.5847e-08	2362	UniRef90_G1KKE3	2e-164	Sodium/potassium-transporting ATPase subunit beta	GO:0046034]---[GO:0060048]---[GO:0006874]---[GO:0030007]---[GO:0006883]---[GO:0086009]---[GO:0010107]---[GO:0072659]---[GO:0050821]---[GO:0010882]---[GO:0010468]---[GO:0055119	ATP metabolic process]---[cardiac muscle contraction]---[cellular calcium ion homeostasis]---[cellular potassium ion homeostasis]---[cellular sodium ion homeostasis]---[membrane repolarization]---[potassium ion import]---[protein localization in plasma membrane]---[protein stabilization]---[regulation of cardiac muscle contraction by calcium ion signaling]---[regulation of gene expression]---[rel…	GO:0005524]---[GO:0001671]---[GO:0051117]---[GO:0008144]---[GO:0023026]---[GO:0030955]---[GO:0008022]---[GO:0019901]---[GO:0031402]---[GO:0005391	ATP binding]---[ATPase activator activity]---[ATPase binding]---[drug binding]---[MHC class II protein complex binding]---[potassium ion binding]---[protein C-terminus binding]---[protein kinase binding]---[sodium ion binding]---[sodium:potassium-exchanging ATPase activity	GO:0016324]---[GO:0016323]---[GO:0070062]---[GO:0014704]---[GO:0005622]---[GO:0043209]---[GO:0042383]---[GO:0005890	apical plasma membrane]---[basolateral plasma membrane]---[extracellular vesicular exosome]---[intercalated disc]---[intracellular]---[myelin sheath]---[sarcolemma]---[sodium:potassium-exchanging ATPase complex	TIGR01107]---[pfam00287	525-1436]---[537-1415	2.00e-151]---[2.00e-123	TIGR01107 Potassium-transporting_ATPase_subunit_beta Sodium Potassium ATPase beta subunit. This model describes the Na /K ATPase beta subunit in eukaryotes. Na /K ATPase(also called Sodium-Potassium pump) is intimately associated with the plasma membrane. It couples the energy released by the hydrolysis of ATP to extrude 3 Na ions with the concomitant uptake of 2K ions against their ionic gradien…
TRINITY_DN64425_c0_g1_i3	13.9546	0.000377026	2646	-	-	-	-	-	-	-	-	-	-	-	-	-
TRINITY_DN58364_c0_g1_i2	13.9183	1.5847e-08	942	UniRef90_UPI000B3D7EC9	2e-44	V-type proton ATPase subunit e 2	GO:0015991]---[GO:0016049]---[GO:0008286]---[GO:0034220]---[GO:0090383]---[GO:0016241]---[GO:0033572]---[GO:0007035	ATP hydrolysis coupled proton transport]---[cell growth]---[insulin receptor signaling pathway]---[ion transmembrane transport]---[phagosome acidification]---[regulation of macroautophagy]---[transferrin transport]---[vacuolar acidification	GO:0042625]---[GO:0046961	ATPase activity, coupled to transmembrane movement of ions]---[proton-transporting ATPase activity, rotational mechanism	GO:0010008]---[GO:0016021]---[GO:0016020]---[GO:0030670]---[GO:0033179	endosome membrane]---[integral to membrane]---[membrane]---[phagocytic vesicle membrane]---[proton-transporting V-type ATPase, V0 domain	pfam05493	187-363	6.00e-22	pfam05493 ATP_synt_H ATP synthase subunit H. ATP synthase subunit H is an extremely hydrophobic of approximately 9 kDa. This subunit may be required for assembly of vacuolar ATPase.
TRINITY_DN65096_c1_g2_i2	13.7967	2.52403e-08	5300	-	-	-	-	-	-	-	-	-	-	-	-	-
TRINITY_DN65440_c0_g1_i5	13.7817	2.54139e-08	3725	UniRef90_H9G9R0	0.0	Solute carrier family 27 member 1	GO:0033211]---[GO:0032049]---[GO:0015909]---[GO:0001579]---[GO:0071072]---[GO:0006654]---[GO:0006656]---[GO:0006646]---[GO:0006655]---[GO:0006661]---[GO:0006659]---[GO:0031652]---[GO:0071902]---[GO:0019216]---[GO:0009409]---[GO:0032868	adiponectin-mediated signaling pathway]---[cardiolipin biosynthetic process]---[long-chain fatty acid transport]---[medium-chain fatty acid transport]---[negative regulation of phospholipid biosynthetic process]---[phosphatidic acid biosynthetic process]---[phosphatidylcholine biosynthetic process]---[phosphatidylethanolamine biosynthetic process]---[phosphatidylglycerol biosynthetic process]---[…	GO:0015245]---[GO:0004467]---[GO:0000166]---[GO:0042803]---[GO:0031957	fatty acid transporter activity]---[long-chain fatty acid-CoA ligase activity]---[nucleotide binding]---[protein homodimerization activity]---[very long-chain fatty acid-CoA ligase activity	GO:0005783]---[GO:0016021]---[GO:0016020]---[GO:0005886	endoplasmic reticulum]---[integral to membrane]---[membrane]---[plasma membrane	cd05939]---[PRK08279]---[cd05940]---[cd05938]---[cd05937]---[COG0318]---[cd05934]---[PRK06155]---[cd04433]---[pfam00501]---[PRK13388]---[PRK07867]---[cd05936]---[PRK08008]---[PRK06187]---[COG0365]---[cd05970]---[cd05911]---[PRK07656]---[cd05919	394-1926]---[307-2031]---[394-1926]---[394-1983]---[397-1926]---[319-1914]---[394-1905]---[328-1944]---[817-1893]---[349-1611]---[754-1914]---[748-1914]---[334-1905]---[334-1719]---[322-1920]---[346-1914]---[304-1896]---[373-1728]---[322-1746]---[367-1908	0.00e+00]---[0.00e+00]---[0.00e+00]---[0.00e+00]---[3.00e-132]---[3.00e-85]---[6.00e-82]---[4.00e-67]---[5.00e-62]---[5.00e-56]---[2.00e-49]---[2.00e-48]---[2.00e-46]---[7.00e-46]---[1.00e-45]---[1.00e-44]---[6.00e-37]---[9.00e-37]---[1.00e-34]---[5.00e-33	cd05939 hsFATP4_like Fatty acid transport proteins (FATP) including FATP4 and FATP1 and similar proteins. Fatty acid transport protein (FATP) transports long-chain or very-long-chain fatty acids across the plasma membrane. At least five copies of FATPs are identified in mammalian cells. This family includes FATP4 FATP1 and homologous proteins. Each FATP has unique patterns of tissue distribution.…
TRINITY_DN64687_c1_g1_i2	13.7814	8.87708e-08	2958	-	-	-	-	-	-	-	-	-	-	-	-	-
TRINITY_DN63149_c0_g3_i1	13.6324	4.99461e-08	1941	UniRef90_F6UEF7	0.0	Eukaryotic translation initiation factor 4A1	GO:0010468]---[GO:0010501]---[GO:0006413	regulation of gene expression]---[RNA secondary structure unwinding]---[translational initiation	GO:0005524]---[GO:0004004]---[GO:0003725]---[GO:0003723]---[GO:0003743	ATP binding]---[ATP-dependent RNA helicase activity]---[double-stranded RNA binding]---[RNA binding]---[translation initiation factor activity	GO:0005737]---[GO:0070062]---[GO:0031012]---[GO:0016020]---[GO:0005730	cytoplasm]---[extracellular vesicular exosome]---[extracellular matrix]---[membrane]---[nucleolus	PTZ00424]---[COG0513]---[cd00268]---[PRK11776]---[PRK11634]---[PRK01297]---[PRK11192]---[PRK10590]---[PLN00206]---[pfam00270]---[smart00487]---[PRK04537]---[PTZ00110]---[PRK04837]---[cd00046]---[cd00079]---[pfam00271]---[smart00490]---[COG1205]---[COG1201	50-1210]---[41-1183]---[92-697]---[89-1267]---[77-1210]---[5-1189]---[92-1156]---[89-1192]---[89-1153]---[158-661]---[131-739]---[89-1192]---[83-1072]---[92-1177]---[203-640]---[728-1075]---[764-1075]---[848-1072]---[194-1042]---[146-1045	0.00e+00]---[1.00e-130]---[4.00e-100]---[3.00e-83]---[2.00e-73]---[7.00e-61]---[2.00e-58]---[3.00e-58]---[5.00e-54]---[6.00e-54]---[5.00e-53]---[1.00e-51]---[2.00e-50]---[9.00e-49]---[3.00e-39]---[1.00e-30]---[6.00e-26]---[8.00e-22]---[2.00e-15]---[9.00e-15	PTZ00424 PTZ00424 helicase 45 Provisional.]---[COG0513 SrmB Superfamily II DNA and RNA helicases DNA replication recombination and repair / Transcription / Translation ribosomal structure and biogenesis .]---[cd00268 DEADc DEAD-box helicases. A diverse family of proteins involved in ATP-dependent RNA unwinding needed in a variety of cellular processes including splicing ribosome biogenesis and RN…
TRINITY_DN67746_c1_g1_i2	13.6075	0.000330183	3758	-	-	-	-	-	-	-	-	-	-	-	-	-
