# Supplementary material for: Fixation of genetic variation and optimization of gene expression: The speed of evolution in isolated lizard populations undergoing Reverse Island Syndrome
Source: PLoS One. 2019 Nov 11;14(11):e0224607. doi: 10.1371/journal.pone.0224607 (PMC6846358; doi:10.1371/journal.pone.0224607)
Supplement: S3 Table — (XLSX) [file pone.0224607.s003.xlsx]

## Sheet: SC_UP_BP
rowind	go_id	occurrences	tot_count	description
0	GO:0006355	4.34783	6	regulation of transcription, DNA-dependent
1	GO:0006281	3.62319	5	DNA repair
2	GO:0006412	3.62319	5	translation
3	GO:0008380	3.62319	5	RNA splicing
4	GO:0045454	3.62319	5	cell redox homeostasis
5	GO:0061024	3.62319	5	membrane organization
6	GO:0008284	2.89855	4	positive regulation of cell proliferation
7	GO:0006886	2.89855	4	intracellular protein transport
8	GO:0006397	2.89855	4	mRNA processing
9	GO:0043161	2.89855	4	proteasomal ubiquitin-dependent protein catabolic
10	GO:0006351	2.89855	4	transcription, DNA-dependent
11	GO:0015074	2.89855	4	DNA integration
12	GO:0015031	2.89855	4	protein transport
13	GO:0008285	2.17391	3	negative regulation of cell proliferation
14	GO:0008283	2.17391	3	cell proliferation
15	GO:0001731	2.17391	3	formation of translation preinitiation complex
16	GO:0006897	2.17391	3	endocytosis
17	GO:0006611	2.17391	3	protein export from nucleus
18	GO:0043547	2.17391	3	positive regulation of GTPase activity
19	GO:0031175	2.17391	3	neuron projection development
20	GO:0006457	2.17391	3	protein folding
21	GO:0016579	2.17391	3	protein deubiquitination
22	GO:0006469	2.17391	3	negative regulation of protein kinase activity
23	GO:0045944	2.17391	3	positive regulation of transcription from RNA poly
24	GO:0007229	1.44928	2	integrin-mediated signaling pathway
25	GO:0007034	1.44928	2	vacuolar transport
26	GO:0006810	1.44928	2	transport
27	GO:0007283	1.44928	2	spermatogenesis
28	GO:0048015	1.44928	2	phosphatidylinositol-mediated signaling
29	GO:0001578	1.44928	2	microtubule bundle formation
30	GO:0006470	1.44928	2	protein dephosphorylation
31	GO:0043312	1.44928	2	neutrophil degranulation
32	GO:0006979	1.44928	2	response to oxidative stress
33	GO:0050684	1.44928	2	regulation of mRNA processing
34	GO:0006511	1.44928	2	ubiquitin-dependent protein catabolic process
35	GO:0035556	1.44928	2	intracellular signal transduction
36	GO:0010975	1.44928	2	regulation of neuron projection development
37	GO:0006122	1.44928	2	mitochondrial electron transport, ubiquinol to cyt
38	GO:0031397	1.44928	2	negative regulation of protein ubiquitination
39	GO:0006446	1.44928	2	regulation of translational initiation
40	GO:0007411	1.44928	2	axon guidance
41	GO:0051865	1.44928	2	protein autoubiquitination
42	GO:0006406	1.44928	2	mRNA export from nucleus
43	GO:0051453	1.44928	2	regulation of intracellular pH
44	GO:0032091	1.44928	2	negative regulation of protein binding
45	GO:0007165	1.44928	2	signal transduction
46	GO:0045892	1.44928	2	negative regulation of transcription, DNA-dependen
47	GO:0035176	1.44928	2	social behavior
48	GO:0010972	1.44928	2	negative regulation of G2/M transition of mitotic
49	GO:0014070	1.44928	2	response to organic cyclic compound
50	GO:0006888	1.44928	2	ER to Golgi vesicle-mediated transport
51	GO:0006357	1.44928	2	regulation of transcription from RNA polymerase II
52	GO:0009409	1.44928	2	response to cold
53	GO:0032402	1.44928	2	melanosome transport
54	GO:0045921	1.44928	2	positive regulation of exocytosis
55	GO:0051028	1.44928	2	mRNA transport
56	GO:0031572	1.44928	2	G2/M transition DNA damage checkpoint
57	GO:0006730	1.44928	2	one-carbon metabolic process
58	GO:0043066	1.44928	2	negative regulation of apoptotic process
59	GO:0051496	1.44928	2	positive regulation of stress fiber assembly
60	GO:0048026	1.44928	2	positive regulation of nuclear mRNA splicing, via
61	GO:0006515	1.44928	2	misfolded or incompletely synthesized protein cata
62	GO:0007612	1.44928	2	learning
63	GO:0043065	1.44928	2	positive regulation of apoptotic process
64	GO:0090307	1.44928	2	spindle assembly involved in mitosis
65	GO:0006874	1.44928	2	cellular calcium ion homeostasis
66	GO:0010595	1.44928	2	positive regulation of endothelial cell migration
67	GO:0006417	1.44928	2	regulation of translation
68	GO:0050821	1.44928	2	protein stabilization
69	GO:0042776	1.44928	2	mitochondrial ATP synthesis coupled proton transpo
70	GO:0051693	1.44928	2	actin filament capping
71	GO:0090263	1.44928	2	positive regulation of canonical Wnt receptor sign
72	GO:0000209	1.44928	2	protein polyubiquitination
73	GO:0007275	1.44928	2	multicellular organismal development
74	GO:0031647	1.44928	2	regulation of protein stability
75	GO:0007080	1.44928	2	mitotic metaphase plate congression
76	GO:0046475	1.44928	2	glycerophospholipid catabolic process
77	GO:0016032	1.44928	2	viral reproduction
78	GO:0007155	1.44928	2	cell adhesion
79	GO:0090314	1.44928	2	positive regulation of protein targeting to membra
80	GO:0006313	1.44928	2	transposition, DNA-mediated
81	GO:0051301	1.44928	2	cell division
82	GO:0009411	0.724638	1	response to UV
83	GO:0045742	0.724638	1	positive regulation of epidermal growth factor rec
84	GO:0031290	0.724638	1	retinal ganglion cell axon guidance
85	GO:0042438	0.724638	1	melanin biosynthetic process
86	GO:0045087	0.724638	1	innate immune response
87	GO:0034214	0.724638	1	protein hexamerization
88	GO:0033628	0.724638	1	regulation of cell adhesion mediated by integrin
89	GO:0022406	0.724638	1	membrane docking
90	GO:0042102	0.724638	1	positive regulation of T cell proliferation
91	GO:0016485	0.724638	1	protein processing
92	GO:0034260	0.724638	1	negative regulation of GTPase activity
93	GO:0045901	0.724638	1	positive regulation of translational elongation
94	GO:0006289	0.724638	1	nucleotide-excision repair
95	GO:0006933	0.724638	1	negative regulation of cell adhesion involved in s
96	GO:0060271	0.724638	1	cilium morphogenesis
97	GO:0042692	0.724638	1	muscle cell differentiation
98	GO:0022028	0.724638	1	tangential migration from the subventricular zone
99	GO:0018171	0.724638	1	peptidyl-cysteine oxidation
100	GO:0032570	0.724638	1	response to progesterone stimulus
101	GO:0006452	0.724638	1	translational frameshifting
102	GO:1900370	0.724638	1	positive regulation of RNA interference
103	GO:0097120	0.724638	1	receptor localization to synapse
104	GO:0006885	0.724638	1	regulation of pH
105	GO:2001253	0.724638	1	regulation of histone H3-K36 trimethylation
106	GO:0071300	0.724638	1	cellular response to retinoic acid
107	GO:0046777	0.724638	1	protein autophosphorylation
108	GO:0006584	0.724638	1	catecholamine metabolic process
109	GO:0010212	0.724638	1	response to ionizing radiation
110	GO:0051085	0.724638	1	chaperone mediated protein folding requiring cofac
111	GO:0070911	0.724638	1	global genome nucleotide-excision repair
112	GO:0042994	0.724638	1	cytoplasmic sequestering of transcription factor
113	GO:0006644	0.724638	1	phospholipid metabolic process
114	GO:0048488	0.724638	1	synaptic vesicle endocytosis
115	GO:0006296	0.724638	1	nucleotide-excision repair, DNA incision, 5'-to le
116	GO:0000398	0.724638	1	nuclear mRNA splicing, via spliceosome
117	GO:0010629	0.724638	1	negative regulation of gene expression
118	GO:0016339	0.724638	1	calcium-dependent cell-cell adhesion
119	GO:0048846	0.724638	1	axon extension involved in axon guidance
120	GO:0016925	0.724638	1	protein sumoylation
121	GO:0015909	0.724638	1	long-chain fatty acid transport
122	GO:0007156	0.724638	1	homophilic cell adhesion
123	GO:0006646	0.724638	1	phosphatidylethanolamine biosynthetic process
124	GO:0006228	0.724638	1	UTP biosynthetic process
125	GO:0097194	0.724638	1	execution phase of apoptosis
126	GO:0016567	0.724638	1	protein ubiquitination
127	GO:0005977	0.724638	1	glycogen metabolic process
128	GO:0022604	0.724638	1	regulation of cell morphogenesis
129	GO:0043488	0.724638	1	regulation of mRNA stability
130	GO:0070373	0.724638	1	negative regulation of ERK1 and ERK2 cascade
131	GO:0071850	0.724638	1	mitotic cell cycle arrest
132	GO:0051973	0.724638	1	positive regulation of telomerase activity
133	GO:0006461	0.724638	1	protein complex assembly
134	GO:0007608	0.724638	1	sensory perception of smell
135	GO:0048711	0.724638	1	positive regulation of astrocyte differentiation
136	GO:0035281	0.724638	1	pre-miRNA export from nucleus
137	GO:0042787	0.724638	1	protein ubiquitination involved in ubiquitin-depen
138	GO:0016569	0.724638	1	covalent chromatin modification
139	GO:0007096	0.724638	1	regulation of exit from mitosis
140	GO:0006915	0.724638	1	apoptotic process
141	GO:0006002	0.724638	1	fructose 6-phosphate metabolic process
142	GO:0050808	0.724638	1	synapse organization
143	GO:0000422	0.724638	1	mitochondrion degradation
144	GO:0006183	0.724638	1	GTP biosynthetic process
145	GO:0001662	0.724638	1	behavioral fear response
146	GO:0070072	0.724638	1	vacuolar proton-transporting V-type ATPase complex
147	GO:0006904	0.724638	1	vesicle docking involved in exocytosis
148	GO:0060296	0.724638	1	regulation of cilium beat frequency involved in ci
149	GO:0033563	0.724638	1	dorsal/ventral axon guidance
150	GO:0006887	0.724638	1	exocytosis
151	GO:0007084	0.724638	1	mitotic nuclear envelope reassembly
152	GO:0051451	0.724638	1	myoblast migration
153	GO:0030534	0.724638	1	adult behavior
154	GO:0030837	0.724638	1	negative regulation of actin filament polymerizati
155	GO:0071048	0.724638	1	nuclear retention of unspliced pre-mRNA at the sit
156	GO:0042308	0.724638	1	negative regulation of protein import into nucleus
157	GO:0007052	0.724638	1	mitotic spindle organization
158	GO:0007043	0.724638	1	cell-cell junction assembly
159	GO:0060071	0.724638	1	Wnt receptor signaling pathway, planar cell polari
160	GO:0031914	0.724638	1	negative regulation of synaptic plasticity
161	GO:0051259	0.724638	1	protein oligomerization
162	GO:0030099	0.724638	1	myeloid cell differentiation
163	GO:0046676	0.724638	1	negative regulation of insulin secretion
164	GO:0021761	0.724638	1	limbic system development
165	GO:0006654	0.724638	1	phosphatidic acid biosynthetic process
166	GO:0031122	0.724638	1	cytoplasmic microtubule organization
167	GO:0030579	0.724638	1	ubiquitin-dependent SMAD protein catabolic process
168	GO:0006295	0.724638	1	nucleotide-excision repair, DNA incision, 3'-to le
169	GO:0000712	0.724638	1	resolution of meiotic recombination intermediates
170	GO:0033211	0.724638	1	adiponectin-mediated signaling pathway
171	GO:0046825	0.724638	1	regulation of protein export from nucleus
172	GO:0010793	0.724638	1	regulation of mRNA export from nucleus
173	GO:0018105	0.724638	1	peptidyl-serine phosphorylation
174	GO:0007268	0.724638	1	synaptic transmission
175	GO:0051895	0.724638	1	negative regulation of focal adhesion assembly
176	GO:0000350	0.724638	1	generation of catalytic spliceosome for second tra
177	GO:0035690	0.724638	1	cellular response to drug
178	GO:0006521	0.724638	1	regulation of cellular amino acid metabolic proces
179	GO:0030001	0.724638	1	metal ion transport
180	GO:0006293	0.724638	1	nucleotide-excision repair, preincision complex st
181	GO:0006501	0.724638	1	C-terminal protein lipidation
182	GO:0032502	0.724638	1	developmental process
183	GO:0070534	0.724638	1	protein K63-linked ubiquitination
184	GO:0042752	0.724638	1	regulation of circadian rhythm
185	GO:0043623	0.724638	1	cellular protein complex assembly
186	GO:0006464	0.724638	1	cellular protein modification process
187	GO:0009060	0.724638	1	aerobic respiration
188	GO:0044344	0.724638	1	cellular response to fibroblast growth factor stim
189	GO:0072594	0.724638	1	establishment of protein localization to organelle
190	GO:0034644	0.724638	1	cellular response to UV
191	GO:0043525	0.724638	1	positive regulation of neuron apoptotic process
192	GO:0051443	0.724638	1	positive regulation of ubiquitin-protein ligase ac
193	GO:0019226	0.724638	1	transmission of nerve impulse
194	GO:0001933	0.724638	1	negative regulation of protein phosphorylation
195	GO:0006241	0.724638	1	CTP biosynthetic process
196	GO:0032868	0.724638	1	response to insulin stimulus
197	GO:0045116	0.724638	1	protein neddylation
198	GO:0015986	0.724638	1	ATP synthesis coupled proton transport
199	GO:0010666	0.724638	1	positive regulation of cardiac muscle cell apoptot
200	GO:0006811	0.724638	1	ion transport
201	GO:0032434	0.724638	1	regulation of proteasomal ubiquitin-dependent prot
202	GO:0046677	0.724638	1	response to antibiotic
203	GO:0010107	0.724638	1	potassium ion import
204	GO:0034975	0.724638	1	protein folding in endoplasmic reticulum
205	GO:0007097	0.724638	1	nuclear migration
206	GO:0071539	0.724638	1	protein localization to centrosome
207	GO:0031652	0.724638	1	positive regulation of heat generation
208	GO:0007399	0.724638	1	nervous system development
209	GO:0007049	0.724638	1	cell cycle
210	GO:0070537	0.724638	1	histone H2A K63-linked deubiquitination
211	GO:0009048	0.724638	1	dosage compensation by inactivation of X chromosom
212	GO:0006302	0.724638	1	double-strand break repair
213	GO:0006096	0.724638	1	glycolysis
214	GO:0032467	0.724638	1	positive regulation of cytokinesis
215	GO:0006366	0.724638	1	transcription from RNA polymerase II promoter
216	GO:0051149	0.724638	1	positive regulation of muscle cell differentiation
217	GO:0008038	0.724638	1	neuron recognition
218	GO:0055013	0.724638	1	cardiac muscle cell development
219	GO:0017183	0.724638	1	peptidyl-diphthamide biosynthetic process from pep
220	GO:0072384	0.724638	1	organelle transport along microtubule
221	GO:0032790	0.724638	1	ribosome disassembly
222	GO:0007158	0.724638	1	neuron cell-cell adhesion
223	GO:0042297	0.724638	1	vocal learning
224	GO:0002043	0.724638	1	blood vessel endothelial cell proliferation involv
225	GO:0010971	0.724638	1	positive regulation of G2/M transition of mitotic
226	GO:0002479	0.724638	1	antigen processing and presentation of exogenous p
227	GO:0001525	0.724638	1	angiogenesis
228	GO:0045664	0.724638	1	regulation of neuron differentiation
229	GO:0006458	0.724638	1	'de novo' protein folding
230	GO:0045830	0.724638	1	positive regulation of isotype switching
231	GO:0071072	0.724638	1	negative regulation of phospholipid biosynthetic p
232	GO:0016192	0.724638	1	vesicle-mediated transport
233	GO:0007267	0.724638	1	cell-cell signaling
234	GO:0035924	0.724638	1	cellular response to vascular endothelial growth f
235	GO:0000723	0.724638	1	telomere maintenance
236	GO:0006303	0.724638	1	double-strand break repair via nonhomologous end j
237	GO:0050919	0.724638	1	negative chemotaxis
238	GO:0007018	0.724638	1	microtubule-based movement
239	GO:0071625	0.724638	1	vocalization behavior
240	GO:0014824	0.724638	1	artery smooth muscle contraction
241	GO:0000045	0.724638	1	autophagic vacuole assembly
242	GO:0006556	0.724638	1	S-adenosylmethionine biosynthetic process
243	GO:0006369	0.724638	1	termination of RNA polymerase II transcription
244	GO:0033209	0.724638	1	tumor necrosis factor-mediated signaling pathway
245	GO:0002223	0.724638	1	stimulatory C-type lectin receptor signaling pathw
246	GO:0042407	0.724638	1	cristae formation
247	GO:0051092	0.724638	1	positive regulation of NF-kappaB transcription fac
248	GO:0007409	0.724638	1	axonogenesis
249	GO:0051894	0.724638	1	positive regulation of focal adhesion assembly
250	GO:0051603	0.724638	1	proteolysis involved in cellular protein catabolic
251	GO:0090400	0.724638	1	stress-induced premature senescence
252	GO:0007005	0.724638	1	mitochondrion organization
253	GO:0015991	0.724638	1	ATP hydrolysis coupled proton transport
254	GO:0010608	0.724638	1	posttranscriptional regulation of gene expression
255	GO:0060627	0.724638	1	regulation of vesicle-mediated transport
256	GO:0016998	0.724638	1	cell wall macromolecule catabolic process
257	GO:0060964	0.724638	1	regulation of gene silencing by miRNA
258	GO:0050830	0.724638	1	defense response to Gram-positive bacterium
259	GO:0007422	0.724638	1	peripheral nervous system development
260	GO:0032088	0.724638	1	negative regulation of NF-kappaB transcription fac
261	GO:0045666	0.724638	1	positive regulation of neuron differentiation
262	GO:0045494	0.724638	1	photoreceptor cell maintenance
263	GO:0007062	0.724638	1	sister chromatid cohesion
264	GO:0009650	0.724638	1	UV protection
265	GO:0006378	0.724638	1	mRNA polyadenylation
266	GO:0044267	0.724638	1	cellular protein metabolic process
267	GO:0030388	0.724638	1	fructose 1,6-bisphosphate metabolic process
268	GO:0006659	0.724638	1	phosphatidylserine biosynthetic process
269	GO:0050770	0.724638	1	regulation of axonogenesis
270	GO:0001893	0.724638	1	maternal placenta development
271	GO:0007568	0.724638	1	aging
272	GO:0006401	0.724638	1	RNA catabolic process
273	GO:0031953	0.724638	1	negative regulation of protein autophosphorylation
274	GO:0045163	0.724638	1	clustering of voltage-gated potassium channels
275	GO:0051256	0.724638	1	spindle midzone assembly involved in mitosis
276	GO:0002188	0.724638	1	translation reinitiation
277	GO:0021766	0.724638	1	hippocampus development
278	GO:0051697	0.724638	1	protein delipidation
279	GO:0071205	0.724638	1	protein localization to juxtaparanode region of ax
280	GO:0010243	0.724638	1	response to organic nitrogen
281	GO:0030030	0.724638	1	cell projection organization
282	GO:0045429	0.724638	1	positive regulation of nitric oxide biosynthetic p
283	GO:0006612	0.724638	1	protein targeting to membrane
284	GO:0051131	0.724638	1	chaperone-mediated protein complex assembly
285	GO:0023052	0.724638	1	signaling
286	GO:2001044	0.724638	1	regulation of integrin-mediated signaling pathway
287	GO:0072553	0.724638	1	terminal button organization
288	GO:0030953	0.724638	1	astral microtubule organization
289	GO:0042542	0.724638	1	response to hydrogen peroxide
290	GO:0030890	0.724638	1	positive regulation of B cell proliferation
291	GO:0030968	0.724638	1	endoplasmic reticulum unfolded protein response
292	GO:0043517	0.724638	1	positive regulation of DNA damage response, signal
293	GO:0061418	0.724638	1	regulation of transcription from RNA polymerase II
294	GO:0071804	0.724638	1	cellular potassium ion transport
295	GO:0090051	0.724638	1	negative regulation of cell migration involved in
296	GO:0007204	0.724638	1	elevation of cytosolic calcium ion concentration
297	GO:0008631	0.724638	1	induction of apoptosis by oxidative stress
298	GO:0097067	0.724638	1	cellular response to thyroid hormone stimulus
299	GO:0010796	0.724638	1	regulation of multivesicular body size
300	GO:0090150	0.724638	1	establishment of protein localization in membrane
301	GO:0007010	0.724638	1	cytoskeleton organization
302	GO:0009749	0.724638	1	response to glucose stimulus
303	GO:2000379	0.724638	1	positive regulation of reactive oxygen species met
304	GO:0048854	0.724638	1	brain morphogenesis
305	GO:0032417	0.724638	1	positive regulation of sodium:hydrogen antiporter
306	GO:0031424	0.724638	1	keratinization
307	GO:0006661	0.724638	1	phosphatidylinositol biosynthetic process
308	GO:0007286	0.724638	1	spermatid development
309	GO:0006283	0.724638	1	transcription-coupled nucleotide-excision repair
310	GO:0071468	0.724638	1	cellular response to acidity
311	GO:0045732	0.724638	1	positive regulation of protein catabolic process
312	GO:0010586	0.724638	1	miRNA metabolic process
313	GO:0006890	0.724638	1	retrograde vesicle-mediated transport, Golgi to ER
314	GO:0006409	0.724638	1	tRNA export from nucleus
315	GO:0034614	0.724638	1	cellular response to reactive oxygen species
316	GO:0000226	0.724638	1	microtubule cytoskeleton organization
317	GO:0043113	0.724638	1	receptor clustering
318	GO:0007004	0.724638	1	telomere maintenance via telomerase
319	GO:0006606	0.724638	1	protein import into nucleus
320	GO:0016079	0.724638	1	synaptic vesicle exocytosis
321	GO:0048701	0.724638	1	embryonic cranial skeleton morphogenesis
322	GO:0021987	0.724638	1	cerebral cortex development
323	GO:0033683	0.724638	1	nucleotide-excision repair, DNA incision
324	GO:0055085	0.724638	1	transmembrane transport
325	GO:0006879	0.724638	1	cellular iron ion homeostasis
326	GO:0000122	0.724638	1	negative regulation of transcription from RNA poly
327	GO:0070940	0.724638	1	dephosphorylation of RNA polymerase II C-terminal
328	GO:0007050	0.724638	1	cell cycle arrest
329	GO:0030154	0.724638	1	cell differentiation
330	GO:0045444	0.724638	1	fat cell differentiation
331	GO:0031943	0.724638	1	regulation of glucocorticoid metabolic process
332	GO:0030512	0.724638	1	negative regulation of transforming growth factor
333	GO:0042552	0.724638	1	myelination
334	GO:0001579	0.724638	1	medium-chain fatty acid transport
335	GO:0007035	0.724638	1	vacuolar acidification
336	GO:0032496	0.724638	1	response to lipopolysaccharide
337	GO:0043044	0.724638	1	ATP-dependent chromatin remodeling
338	GO:0033622	0.724638	1	integrin activation
339	GO:0007623	0.724638	1	circadian rhythm
340	GO:0033617	0.724638	1	mitochondrial respiratory chain complex IV assembl
341	GO:0031145	0.724638	1	anaphase-promoting complex-dependent proteasomal u
342	GO:0060988	0.724638	1	lipid tube assembly
343	GO:0042981	0.724638	1	regulation of apoptotic process
344	GO:0043433	0.724638	1	negative regulation of sequence-specific DNA bindi
345	GO:0042127	0.724638	1	regulation of cell proliferation
346	GO:0043254	0.724638	1	regulation of protein complex assembly
347	GO:0071310	0.724638	1	cellular response to organic substance
348	GO:0009058	0.724638	1	biosynthetic process
349	GO:0060050	0.724638	1	positive regulation of protein glycosylation
350	GO:0032205	0.724638	1	negative regulation of telomere maintenance
351	GO:0070885	0.724638	1	negative regulation of calcineurin-NFAT signaling
352	GO:0008585	0.724638	1	female gonad development
353	GO:0010923	0.724638	1	negative regulation of phosphatase activity
354	GO:0042147	0.724638	1	retrograde transport, endosome to Golgi
355	GO:0031623	0.724638	1	receptor internalization
356	GO:0090035	0.724638	1	positive regulation of chaperone-mediated protein
357	GO:0032922	0.724638	1	circadian regulation of gene expression
358	GO:0000724	0.724638	1	double-strand break repair via homologous recombin
359	GO:0048813	0.724638	1	dendrite morphogenesis
360	GO:0032007	0.724638	1	negative regulation of TOR signaling cascade
361	GO:0071218	0.724638	1	cellular response to misfolded protein
362	GO:0007224	0.724638	1	smoothened signaling pathway
363	GO:0045773	0.724638	1	positive regulation of axon extension
364	GO:0005975	0.724638	1	carbohydrate metabolic process
365	GO:0071156	0.724638	1	regulation of cell cycle arrest
366	GO:0032049	0.724638	1	cardiolipin biosynthetic process
367	GO:0042744	0.724638	1	hydrogen peroxide catabolic process
368	GO:0090315	0.724638	1	negative regulation of protein targeting to membra
369	GO:1900383	0.724638	1	regulation of synaptic plasticity by receptor loca
370	GO:0032456	0.724638	1	endocytic recycling
371	GO:0051291	0.724638	1	protein heterooligomerization
372	GO:0051260	0.724638	1	protein homooligomerization
373	GO:0070536	0.724638	1	protein K63-linked deubiquitination
374	GO:1900034	0.724638	1	regulation of cellular response to heat
375	GO:0019083	0.724638	1	viral transcription
376	GO:0008053	0.724638	1	mitochondrial fusion
377	GO:0002244	0.724638	1	hemopoietic progenitor cell differentiation
378	GO:0006625	0.724638	1	protein targeting to peroxisome
379	GO:0030490	0.724638	1	maturation of SSU-rRNA
380	GO:0070198	0.724638	1	protein localization to chromosome, telomeric regi
381	GO:0021954	0.724638	1	central nervous system neuron development
382	GO:0006997	0.724638	1	nucleus organization
383	GO:0007270	0.724638	1	neuron-neuron synaptic transmission
384	GO:0051289	0.724638	1	protein homotetramerization
385	GO:0043087	0.724638	1	regulation of GTPase activity
386	GO:0051683	0.724638	1	establishment of Golgi localization
387	GO:0031998	0.724638	1	regulation of fatty acid beta-oxidation
388	GO:0070417	0.724638	1	cellular response to cold
389	GO:0042773	0.724638	1	ATP synthesis coupled electron transport
390	GO:0010468	0.724638	1	regulation of gene expression
391	GO:0060324	0.724638	1	face development
392	GO:0050804	0.724638	1	regulation of synaptic transmission
393	GO:0051881	0.724638	1	regulation of mitochondrial membrane potential
394	GO:0000910	0.724638	1	cytokinesis
395	GO:0051292	0.724638	1	nuclear pore complex assembly
396	GO:0002218	0.724638	1	activation of innate immune response
397	GO:0010717	0.724638	1	regulation of epithelial to mesenchymal transition
398	GO:0071902	0.724638	1	positive regulation of protein serine/threonine ki
399	GO:0032211	0.724638	1	negative regulation of telomere maintenance via te
400	GO:0006110	0.724638	1	regulation of glycolysis
401	GO:0016042	0.724638	1	lipid catabolic process
402	GO:0050910	0.724638	1	detection of mechanical stimulus involved in senso
403	GO:0031146	0.724638	1	SCF-dependent proteasomal ubiquitin-dependent prot
404	GO:0090090	0.724638	1	negative regulation of canonical Wnt receptor sign
405	GO:0010764	0.724638	1	negative regulation of fibroblast migration
406	GO:0050880	0.724638	1	regulation of blood vessel size
407	GO:0010470	0.724638	1	regulation of gastrulation
408	GO:0035148	0.724638	1	tube formation
409	GO:0048812	0.724638	1	neuron projection morphogenesis
410	GO:0045905	0.724638	1	positive regulation of translational termination
411	GO:0051964	0.724638	1	negative regulation of synapse assembly
412	GO:0038061	0.724638	1	NIK/NF-kappaB cascade
413	GO:0006974	0.724638	1	response to DNA damage stimulus
414	GO:0042311	0.724638	1	vasodilation
415	GO:0061077	0.724638	1	chaperone-mediated protein folding
416	GO:0040018	0.724638	1	positive regulation of multicellular organism grow
417	GO:0032212	0.724638	1	positive regulation of telomere maintenance via te
418	GO:0006368	0.724638	1	transcription elongation from RNA polymerase II pr
419	GO:0042135	0.724638	1	neurotransmitter catabolic process
420	GO:0006342	0.724638	1	chromatin silencing
421	GO:0050829	0.724638	1	defense response to Gram-negative bacterium
422	GO:0061025	0.724638	1	membrane fusion
423	GO:0032436	0.724638	1	positive regulation of proteasomal ubiquitin-depen
424	GO:0070268	0.724638	1	cornification
425	GO:0021756	0.724638	1	striatum development
426	GO:0051492	0.724638	1	regulation of stress fiber assembly
427	GO:2000737	0.724638	1	negative regulation of stem cell differentiation
428	GO:0051647	0.724638	1	nucleus localization
429	GO:0033673	0.724638	1	negative regulation of kinase activity
430	GO:0000381	0.724638	1	regulation of alternative nuclear mRNA splicing, v
431	GO:0008045	0.724638	1	motor axon guidance
432	GO:0050852	0.724638	1	T cell receptor signaling pathway
433	GO:0030010	0.724638	1	establishment of cell polarity
434	GO:1900025	0.724638	1	negative regulation of substrate adhesion-dependen
435	GO:0038095	0.724638	1	Fc-epsilon receptor signaling pathway
436	GO:0038108	0.724638	1	negative regulation of appetite by leptin-mediated
437	GO:0009408	0.724638	1	response to heat
438	GO:0051222	0.724638	1	positive regulation of protein transport
439	GO:0006367	0.724638	1	transcription initiation from RNA polymerase II pr
440	GO:0000973	0.724638	1	posttranscriptional tethering of RNA polymerase II
441	GO:0042255	0.724638	1	ribosome assembly
442	GO:0010634	0.724638	1	positive regulation of epithelial cell migration
443	GO:0051216	0.724638	1	cartilage development
444	GO:0007077	0.724638	1	mitotic nuclear envelope disassembly
445	GO:0006655	0.724638	1	phosphatidylglycerol biosynthetic process
446	GO:0001909	0.724638	1	leukocyte mediated cytotoxicity
447	GO:0016338	0.724638	1	calcium-independent cell-cell adhesion
448	GO:0045776	0.724638	1	negative regulation of blood pressure
449	GO:0048853	0.724638	1	forebrain morphogenesis
450	GO:0051436	0.724638	1	negative regulation of ubiquitin-protein ligase ac
451	GO:2000648	0.724638	1	positive regulation of stem cell proliferation
452	GO:0019216	0.724638	1	regulation of lipid metabolic process
453	GO:2001235	0.724638	1	positive regulation of apoptotic signaling pathway
454	GO:0070389	0.724638	1	chaperone cofactor-dependent protein refolding
455	GO:0051437	0.724638	1	positive regulation of ubiquitin-protein ligase ac
456	GO:0045162	0.724638	1	clustering of voltage-gated sodium channels
457	GO:0008152	0.724638	1	metabolic process
458	GO:0045747	0.724638	1	positive regulation of Notch signaling pathway
459	GO:0051897	0.724638	1	positive regulation of protein kinase B signaling
460	GO:0006567	0.724638	1	threonine catabolic process
461	GO:0070507	0.724638	1	regulation of microtubule cytoskeleton organizatio
462	GO:0007265	0.724638	1	Ras protein signal transduction
463	GO:0014909	0.724638	1	smooth muscle cell migration
464	GO:0043687	0.724638	1	post-translational protein modification
465	GO:0006656	0.724638	1	phosphatidylcholine biosynthetic process
466	GO:0000184	0.724638	1	nuclear-transcribed mRNA catabolic process, nonsen
467	GO:0033572	0.724638	1	transferrin transport
468	GO:0045786	0.724638	1	negative regulation of cell cycle
469	GO:0045930	0.724638	1	negative regulation of mitotic cell cycle
470	GO:0030155	0.724638	1	regulation of cell adhesion
471	GO:0031338	0.724638	1	regulation of vesicle fusion
472	GO:0006749	0.724638	1	glutathione metabolic process
473	GO:0010165	0.724638	1	response to X-ray
474	GO:0007166	0.724638	1	cell surface receptor signaling pathway
475	GO:0072659	0.724638	1	protein localization in plasma membrane
476	GO:0032148	0.724638	1	activation of protein kinase B activity
477	GO:0035970	0.724638	1	peptidyl-threonine dephosphorylation
478	GO:0006913	0.724638	1	nucleocytoplasmic transport
479	GO:0007160	0.724638	1	cell-matrix adhesion
480	GO:0006413	0.724638	1	translational initiation
481	GO:0032483	0.724638	1	regulation of Rab protein signal transduction
482	GO:0030100	0.724638	1	regulation of endocytosis
483	GO:0010501	0.724638	1	RNA secondary structure unwinding
484	GO:0090239	0.724638	1	regulation of histone H4 acetylation
485	GO:0045739	0.724638	1	positive regulation of DNA repair
486	GO:0032784	0.724638	1	regulation of transcription elongation, DNA-depend
487	GO:0000165	0.724638	1	MAPK cascade
488	GO:0010499	0.724638	1	proteasomal ubiquitin-independent protein cataboli

## Sheet: SC_UP_MF
rowind	go_id	occurrences	tot_count	description
0	GO:0003723	13.3333	20	RNA binding
1	GO:0005524	13.3333	20	ATP binding
2	GO:0046872	12.6667	19	metal ion binding
3	GO:0042803	4.66667	7	protein homodimerization activity
4	GO:0042802	4.66667	7	identical protein binding
5	GO:0003677	4	6	DNA binding
6	GO:0019901	4	6	protein kinase binding
7	GO:0005509	4	6	calcium ion binding
8	GO:0003964	3.33333	5	RNA-directed DNA polymerase activity
9	GO:0008270	3.33333	5	zinc ion binding
10	GO:0016887	3.33333	5	ATPase activity
11	GO:0003676	3.33333	5	nucleic acid binding
12	GO:0003735	3.33333	5	structural constituent of ribosome
13	GO:0008017	2.66667	4	microtubule binding
14	GO:0005516	2.66667	4	calmodulin binding
15	GO:0000287	2.66667	4	magnesium ion binding
16	GO:0003729	2.66667	4	mRNA binding
17	GO:0004842	2.66667	4	ubiquitin-protein ligase activity
18	GO:0004722	2.66667	4	protein serine/threonine phosphatase activity
19	GO:0051082	2.66667	4	unfolded protein binding
20	GO:0005525	2.66667	4	GTP binding
21	GO:0003743	2.66667	4	translation initiation factor activity
22	GO:0031625	2.66667	4	ubiquitin protein ligase binding
23	GO:0003779	2	3	actin binding
24	GO:0003700	2	3	sequence-specific DNA binding transcription factor
25	GO:0020037	2	3	heme binding
26	GO:0019900	2	3	kinase binding
27	GO:0008022	2	3	protein C-terminus binding
28	GO:0004860	2	3	protein kinase inhibitor activity
29	GO:0046982	2	3	protein heterodimerization activity
30	GO:0019899	2	3	enzyme binding
31	GO:0019843	2	3	rRNA binding
32	GO:0005198	1.33333	2	structural molecule activity
33	GO:0003682	1.33333	2	chromatin binding
34	GO:0003924	1.33333	2	GTPase activity
35	GO:0008137	1.33333	2	NADH dehydrogenase (ubiquinone) activity
36	GO:0008237	1.33333	2	metallopeptidase activity
37	GO:0004602	1.33333	2	glutathione peroxidase activity
38	GO:0045155	1.33333	2	electron transporter, transferring electrons from
39	GO:0051920	1.33333	2	peroxiredoxin activity
40	GO:0019905	1.33333	2	syntaxin binding
41	GO:0016740	1.33333	2	transferase activity
42	GO:0030544	1.33333	2	Hsp70 protein binding
43	GO:0045153	1.33333	2	electron transporter, transferring electrons withi
44	GO:0043022	1.33333	2	ribosome binding
45	GO:0051787	1.33333	2	misfolded protein binding
46	GO:0003690	1.33333	2	double-stranded DNA binding
47	GO:0017112	1.33333	2	Rab guanyl-nucleotide exchange factor activity
48	GO:0005096	1.33333	2	GTPase activator activity
49	GO:0042826	1.33333	2	histone deacetylase binding
50	GO:0008289	1.33333	2	lipid binding
51	GO:0008134	1.33333	2	transcription factor binding
52	GO:0051087	1.33333	2	chaperone binding
53	GO:0030911	1.33333	2	TPR domain binding
54	GO:0008427	1.33333	2	calcium-dependent protein kinase inhibitor activit
55	GO:0051879	1.33333	2	Hsp90 protein binding
56	GO:0001103	1.33333	2	RNA polymerase II repressing transcription factor
57	GO:0004843	1.33333	2	ubiquitin-specific protease activity
58	GO:0047499	1.33333	2	calcium-independent phospholipase A2 activity
59	GO:0045296	1.33333	2	cadherin binding
60	GO:0001047	1.33333	2	core promoter binding
61	GO:0000980	1.33333	2	RNA polymerase II distal enhancer sequence-specifi
62	GO:0005245	1.33333	2	voltage-gated calcium channel activity
63	GO:0047485	1.33333	2	protein N-terminus binding
64	GO:0004386	1.33333	2	helicase activity
65	GO:0008379	0.666667	1	thioredoxin peroxidase activity
66	GO:0022890	0.666667	1	inorganic cation transmembrane transporter activit
67	GO:0004683	0.666667	1	calmodulin-dependent protein kinase activity
68	GO:0031593	0.666667	1	polyubiquitin binding
69	GO:0019992	0.666667	1	diacylglycerol binding
70	GO:0051019	0.666667	1	mitogen-activated protein kinase binding
71	GO:0005506	0.666667	1	iron ion binding
72	GO:0048029	0.666667	1	monosaccharide binding
73	GO:0048306	0.666667	1	calcium-dependent protein binding
74	GO:0030170	0.666667	1	pyridoxal phosphate binding
75	GO:0002162	0.666667	1	dystroglycan binding
76	GO:0031489	0.666667	1	myosin V binding
77	GO:0017056	0.666667	1	structural constituent of nuclear pore
78	GO:0030247	0.666667	1	polysaccharide binding
79	GO:0005344	0.666667	1	oxygen transporter activity
80	GO:0004298	0.666667	1	threonine-type endopeptidase activity
81	GO:0050660	0.666667	1	flavin adenine dinucleotide binding
82	GO:0000166	0.666667	1	nucleotide binding
83	GO:0009931	0.666667	1	calcium-dependent protein serine/threonine kinase
84	GO:0048156	0.666667	1	tau protein binding
85	GO:0030246	0.666667	1	carbohydrate binding
86	GO:0034450	0.666667	1	ubiquitin-ubiquitin ligase activity
87	GO:0003746	0.666667	1	translation elongation factor activity
88	GO:0070034	0.666667	1	telomeric RNA binding
89	GO:0002020	0.666667	1	protease binding
90	GO:0030235	0.666667	1	nitric-oxide synthase regulator activity
91	GO:0003872	0.666667	1	6-phosphofructokinase activity
92	GO:0046790	0.666667	1	virion binding
93	GO:0010521	0.666667	1	telomerase inhibitor activity
94	GO:0005521	0.666667	1	lamin binding
95	GO:0017075	0.666667	1	syntaxin-1 binding
96	GO:0003725	0.666667	1	double-stranded RNA binding
97	GO:0015385	0.666667	1	sodium:hydrogen antiporter activity
98	GO:0004467	0.666667	1	long-chain fatty acid-CoA ligase activity
99	GO:0008233	0.666667	1	peptidase activity
100	GO:0003777	0.666667	1	microtubule motor activity
101	GO:0043565	0.666667	1	sequence-specific DNA binding
102	GO:0031492	0.666667	1	nucleosomal DNA binding
103	GO:0030234	0.666667	1	enzyme regulator activity
104	GO:0070095	0.666667	1	fructose-6-phosphate binding
105	GO:0008890	0.666667	1	glycine C-acetyltransferase activity
106	GO:0004364	0.666667	1	glutathione transferase activity
107	GO:0043027	0.666667	1	cysteine-type endopeptidase inhibitor activity inv
108	GO:0004708	0.666667	1	MAP kinase kinase activity
109	GO:0017070	0.666667	1	U6 snRNA binding
110	GO:0003697	0.666667	1	single-stranded DNA binding
111	GO:0004164	0.666667	1	diphthine synthase activity
112	GO:0004111	0.666667	1	creatine kinase activity
113	GO:0005123	0.666667	1	death receptor binding
114	GO:0003684	0.666667	1	damaged DNA binding
115	GO:0005092	0.666667	1	GDP-dissociation inhibitor activity
116	GO:0000978	0.666667	1	RNA polymerase II core promoter proximal region se
117	GO:0030348	0.666667	1	syntaxin-3 binding
118	GO:0033142	0.666667	1	progesterone receptor binding
119	GO:0001227	0.666667	1	RNA polymerase II transcription regulatory region
120	GO:0015386	0.666667	1	potassium:hydrogen antiporter activity
121	GO:0004129	0.666667	1	cytochrome-c oxidase activity
122	GO:0008157	0.666667	1	protein phosphatase 1 binding
123	GO:0042393	0.666667	1	histone binding
124	GO:0018169	0.666667	1	ribosomal S6-glutamic acid ligase activity
125	GO:0051015	0.666667	1	actin filament binding
126	GO:0051219	0.666667	1	phosphoprotein binding
127	GO:0016422	0.666667	1	mRNA (2'-O-methyladenosine-N6-)-methyltransferase
128	GO:0015245	0.666667	1	fatty acid transporter activity
129	GO:0004017	0.666667	1	adenylate kinase activity
130	GO:0033981	0.666667	1	D-dopachrome decarboxylase activity
131	GO:0046875	0.666667	1	ephrin receptor binding
132	GO:0030976	0.666667	1	thiamine pyrophosphate binding
133	GO:0004623	0.666667	1	phospholipase A2 activity
134	GO:0046961	0.666667	1	proton-transporting ATPase activity, rotational me
135	GO:0005487	0.666667	1	nucleocytoplasmic transporter activity
136	GO:0003774	0.666667	1	motor activity
137	GO:0008138	0.666667	1	protein tyrosine/serine/threonine phosphatase acti
138	GO:0004771	0.666667	1	sterol esterase activity
139	GO:0070883	0.666667	1	pre-miRNA binding
140	GO:0044183	0.666667	1	protein binding involved in protein folding
141	GO:0035198	0.666667	1	miRNA binding
142	GO:0070061	0.666667	1	fructose binding
143	GO:0001094	0.666667	1	TFIID-class transcription factor binding
144	GO:0008420	0.666667	1	CTD phosphatase activity
145	GO:0030306	0.666667	1	ADP-ribosylation factor binding
146	GO:0017137	0.666667	1	Rab GTPase binding
147	GO:0015280	0.666667	1	ligand-gated sodium channel activity
148	GO:0004998	0.666667	1	transferrin receptor activity
149	GO:0004004	0.666667	1	ATP-dependent RNA helicase activity
150	GO:0033570	0.666667	1	transferrin transmembrane transporter activity
151	GO:0004331	0.666667	1	fructose-2,6-bisphosphate 2-phosphatase activity
152	GO:0004089	0.666667	1	carbonate dehydratase activity
153	GO:0051117	0.666667	1	ATPase binding
154	GO:0000977	0.666667	1	RNA polymerase II regulatory region sequence-speci
155	GO:0003796	0.666667	1	lysozyme activity
156	GO:0031957	0.666667	1	very long-chain fatty acid-CoA ligase activity
157	GO:0008308	0.666667	1	voltage-gated anion channel activity
158	GO:0005178	0.666667	1	integrin binding
159	GO:0046983	0.666667	1	protein dimerization activity
160	GO:0001664	0.666667	1	G-protein coupled receptor binding
161	GO:0000049	0.666667	1	tRNA binding
162	GO:0019902	0.666667	1	phosphatase binding
163	GO:0005049	0.666667	1	nuclear export signal receptor activity
164	GO:0004478	0.666667	1	methionine adenosyltransferase activity
165	GO:0019825	0.666667	1	oxygen binding
166	GO:0032266	0.666667	1	phosphatidylinositol-3-phosphate binding
167	GO:0050750	0.666667	1	low-density lipoprotein particle receptor binding
168	GO:0030507	0.666667	1	spectrin binding
169	GO:0003712	0.666667	1	transcription cofactor activity
170	GO:0004674	0.666667	1	protein serine/threonine kinase activity
171	GO:0070063	0.666667	1	RNA polymerase binding
172	GO:0004520	0.666667	1	endodeoxyribonuclease activity
173	GO:0008234	0.666667	1	cysteine-type peptidase activity
174	GO:0004197	0.666667	1	cysteine-type endopeptidase activity
175	GO:0005242	0.666667	1	inward rectifier potassium channel activity
176	GO:0034237	0.666667	1	protein kinase A regulatory subunit binding
177	GO:0032947	0.666667	1	protein complex scaffold
178	GO:0030331	0.666667	1	estrogen receptor binding
179	GO:0016491	0.666667	1	oxidoreductase activity
180	GO:0004252	0.666667	1	serine-type endopeptidase activity
181	GO:0031072	0.666667	1	heat shock protein binding
182	GO:0003824	0.666667	1	catalytic activity
183	GO:0050839	0.666667	1	cell adhesion molecule binding
184	GO:0044212	0.666667	1	transcription regulatory region DNA binding
185	GO:0048495	0.666667	1	Roundabout binding
186	GO:0019788	0.666667	1	NEDD8 ligase activity
187	GO:0003727	0.666667	1	single-stranded RNA binding
188	GO:0051537	0.666667	1	2 iron, 2 sulfur cluster binding
189	GO:0004673	0.666667	1	protein histidine kinase activity
190	GO:0030506	0.666667	1	ankyrin binding
191	GO:0008565	0.666667	1	protein transporter activity
192	GO:0005215	0.666667	1	transporter activity
193	GO:0004550	0.666667	1	nucleoside diphosphate kinase activity
194	GO:0002039	0.666667	1	p53 binding
195	GO:0016206	0.666667	1	catechol O-methyltransferase activity
196	GO:0001566	0.666667	1	non-kinase phorbol ester receptor activity
197	GO:0005102	0.666667	1	receptor binding
198	GO:0008253	0.666667	1	5'-nucleotidase activity
199	GO:0017124	0.666667	1	SH3 domain binding
200	GO:0004725	0.666667	1	protein tyrosine phosphatase activity
201	GO:0000981	0.666667	1	sequence-specific DNA binding RNA polymerase II tr
202	GO:0046332	0.666667	1	SMAD binding
203	GO:0016874	0.666667	1	ligase activity
204	GO:0004176	0.666667	1	ATP-dependent peptidase activity
205	GO:0019904	0.666667	1	protein domain specific binding
206	GO:0008536	0.666667	1	Ran GTPase binding
207	GO:0003954	0.666667	1	NADH dehydrogenase activity
208	GO:0003756	0.666667	1	protein disulfide isomerase activity
		262

## Sheet: SC_UP_CC
rowind	go_id	occurrences	tot_count	description
0	GO:0005634	24.2236	39	nucleus
1	GO:0016021	21.118	34	integral to membrane
2	GO:0005737	18.6335	30	cytoplasm
3	GO:0005829	18.0124	29	cytosol
4	GO:0005886	13.6646	22	plasma membrane
5	GO:0016020	13.6646	22	membrane
6	GO:0070062	12.4224	20	extracellular vesicular exosome
7	GO:0005654	12.4224	20	nucleoplasm
8	GO:0005739	7.45342	12	mitochondrion
9	GO:0005783	6.8323	11	endoplasmic reticulum
10	GO:0005730	6.8323	11	nucleolus
11	GO:0048471	5.59006	9	perinuclear region of cytoplasm
12	GO:0005794	4.96894	8	Golgi apparatus
13	GO:0030054	4.96894	8	cell junction
14	GO:0030425	4.34783	7	dendrite
15	GO:0005813	4.34783	7	centrosome
16	GO:0005789	3.72671	6	endoplasmic reticulum membrane
17	GO:0030424	3.10559	5	axon
18	GO:0014069	3.10559	5	postsynaptic density
19	GO:0043025	3.10559	5	neuronal cell body
20	GO:0005743	3.10559	5	mitochondrial inner membrane
21	GO:0042470	3.10559	5	melanosome
22	GO:0005856	3.10559	5	cytoskeleton
23	GO:0045211	2.48447	4	postsynaptic membrane
24	GO:0043234	2.48447	4	protein complex
25	GO:0016607	2.48447	4	nuclear speck
26	GO:0005622	2.48447	4	intracellular
27	GO:0005576	2.48447	4	extracellular region
28	GO:0005769	1.86335	3	early endosome
29	GO:0030529	1.86335	3	ribonucleoprotein complex
30	GO:0055038	1.86335	3	recycling endosome membrane
31	GO:0009986	1.86335	3	cell surface
32	GO:0000139	1.86335	3	Golgi membrane
33	GO:0005874	1.86335	3	microtubule
34	GO:0019013	1.86335	3	viral nucleocapsid
35	GO:0071013	1.86335	3	catalytic step 2 spliceosome
36	GO:0000922	1.86335	3	spindle pole
37	GO:0031965	1.86335	3	nuclear membrane
38	GO:0005802	1.86335	3	trans-Golgi network
39	GO:0001726	1.24224	2	ruffle
40	GO:0072686	1.24224	2	mitotic spindle
41	GO:0005777	1.24224	2	peroxisome
42	GO:0005887	1.24224	2	integral to plasma membrane
43	GO:0045171	1.24224	2	intercellular bridge
44	GO:0032154	1.24224	2	cleavage furrow
45	GO:0005764	1.24224	2	lysosome
46	GO:0010008	1.24224	2	endosome membrane
47	GO:0015630	1.24224	2	microtubule cytoskeleton
48	GO:0000790	1.24224	2	nuclear chromatin
49	GO:0005852	1.24224	2	eukaryotic translation initiation factor 3 complex
50	GO:0072546	1.24224	2	ER membrane protein complex
51	GO:0055037	1.24224	2	recycling endosome
52	GO:0030027	1.24224	2	lamellipodium
53	GO:0031410	1.24224	2	cytoplasmic vesicle
54	GO:0005819	1.24224	2	spindle
55	GO:0005765	1.24224	2	lysosomal membrane
56	GO:0005832	1.24224	2	chaperonin-containing T-complex
57	GO:0000777	1.24224	2	condensed chromosome kinetochore
58	GO:0043231	1.24224	2	intracellular membrane-bounded organelle
59	GO:0033290	1.24224	2	eukaryotic 48S preinitiation complex
60	GO:0034399	1.24224	2	nuclear periphery
61	GO:0005635	1.24224	2	nuclear envelope
62	GO:0030131	1.24224	2	clathrin adaptor complex
63	GO:0031902	1.24224	2	late endosome membrane
64	GO:0005911	1.24224	2	cell-cell junction
65	GO:0015030	1.24224	2	Cajal body
66	GO:0043034	1.24224	2	costamere
67	GO:0030496	1.24224	2	midbody
68	GO:0022627	1.24224	2	cytosolic small ribosomal subunit
69	GO:0000776	1.24224	2	kinetochore
70	GO:0005681	1.24224	2	spliceosomal complex
71	GO:0005815	1.24224	2	microtubule organizing center
72	GO:0005643	1.24224	2	nuclear pore
73	GO:0042734	1.24224	2	presynaptic membrane
74	GO:0005750	1.24224	2	mitochondrial respiratory chain complex III
75	GO:0005938	1.24224	2	cell cortex
76	GO:0000784	1.24224	2	nuclear chromosome, telomeric region
77	GO:0005623	1.24224	2	cell
78	GO:0005615	1.24224	2	extracellular space
79	GO:0016282	1.24224	2	eukaryotic 43S preinitiation complex
80	GO:0030018	1.24224	2	Z disc
81	GO:0030133	1.24224	2	transport vesicle
82	GO:0032040	0.621118	1	small-subunit processome
83	GO:0005674	0.621118	1	transcription factor TFIIF complex
84	GO:0000781	0.621118	1	chromosome, telomeric region
85	GO:0071944	0.621118	1	cell periphery
86	GO:0005788	0.621118	1	endoplasmic reticulum lumen
87	GO:0051233	0.621118	1	spindle midzone
88	GO:0005741	0.621118	1	mitochondrial outer membrane
89	GO:0033010	0.621118	1	paranodal junction
90	GO:0005642	0.621118	1	annulate lamellae
91	GO:0042581	0.621118	1	specific granule
92	GO:0005905	0.621118	1	coated pit
93	GO:0032299	0.621118	1	ribonuclease H2 complex
94	GO:0000152	0.621118	1	nuclear ubiquitin ligase complex
95	GO:0005838	0.621118	1	proteasome regulatory particle
96	GO:0019773	0.621118	1	proteasome core complex, alpha-subunit complex
97	GO:0005839	0.621118	1	proteasome core complex
98	GO:0030665	0.621118	1	clathrin coated vesicle membrane
99	GO:0033268	0.621118	1	node of Ranvier
100	GO:0030286	0.621118	1	dynein complex
101	GO:0035068	0.621118	1	micro-ribonucleoprotein complex
102	GO:0000151	0.621118	1	ubiquitin ligase complex
103	GO:0045335	0.621118	1	phagocytic vesicle
104	GO:0000110	0.621118	1	nucleotide-excision repair factor 1 complex
105	GO:0043197	0.621118	1	dendritic spine
106	GO:0031982	0.621118	1	vesicle
107	GO:0005925	0.621118	1	focal adhesion
108	GO:0008076	0.621118	1	voltage-gated potassium channel complex
109	GO:0005638	0.621118	1	lamin filament
110	GO:0005833	0.621118	1	hemoglobin complex
111	GO:0043204	0.621118	1	perikaryon
112	GO:0031012	0.621118	1	extracellular matrix
113	GO:0042565	0.621118	1	RNA nuclear export complex
114	GO:0043198	0.621118	1	dendritic shaft
115	GO:0043235	0.621118	1	receptor complex
116	GO:0022625	0.621118	1	cytosolic large ribosomal subunit
117	GO:0030126	0.621118	1	COPI vesicle coat
118	GO:0048269	0.621118	1	methionine adenosyltransferase complex
119	GO:0080008	0.621118	1	CUL4 RING ubiquitin ligase complex
120	GO:0005771	0.621118	1	multivesicular body
121	GO:0016323	0.621118	1	basolateral plasma membrane
122	GO:0042582	0.621118	1	azurophil granule
123	GO:0000786	0.621118	1	nucleosome
124	GO:0044224	0.621118	1	juxtaparanode region of axon
125	GO:0034774	0.621118	1	secretory granule lumen
126	GO:0000220	0.621118	1	vacuolar proton-transporting V-type ATPase, V0 dom
127	GO:0012505	0.621118	1	endomembrane system
128	GO:0042272	0.621118	1	nuclear RNA export factor complex
129	GO:0071021	0.621118	1	U2-type post-spliceosomal complex
130	GO:0005945	0.621118	1	6-phosphofructokinase complex
131	GO:0070876	0.621118	1	SOSS complex
132	GO:0005871	0.621118	1	kinesin complex
133	GO:0005689	0.621118	1	U12-type spliceosomal complex
134	GO:0043194	0.621118	1	initial segment
135	GO:0005847	0.621118	1	mRNA cleavage and polyadenylation specificity fact
136	GO:0005669	0.621118	1	transcription factor TFIID complex
137	GO:0016363	0.621118	1	nuclear matrix
138	GO:0030136	0.621118	1	clathrin-coated vesicle
139	GO:0031205	0.621118	1	endoplasmic reticulum Sec complex
140	GO:0030057	0.621118	1	desmosome
141	GO:0045180	0.621118	1	basal cortex
142	GO:0030692	0.621118	1	Noc4p-Nop14p complex
143	GO:0031463	0.621118	1	Cul3-RING ubiquitin ligase complex
144	GO:0016324	0.621118	1	apical plasma membrane
145	GO:0042382	0.621118	1	paraspeckles
146	GO:0005682	0.621118	1	U5 snRNP
147	GO:0070469	0.621118	1	respiratory chain
148	GO:0070552	0.621118	1	BRISC complex
149	GO:0032993	0.621118	1	protein-DNA complex
150	GO:0070820	0.621118	1	tertiary granule
151	GO:0005869	0.621118	1	dynactin complex
152	GO:0031674	0.621118	1	I band
153	GO:0060987	0.621118	1	lipid tube
154	GO:0030426	0.621118	1	growth cone
155	GO:0005782	0.621118	1	peroxisomal matrix
156	GO:0005828	0.621118	1	kinetochore microtubule
157	GO:0036064	0.621118	1	cilium basal body
158	GO:0008385	0.621118	1	IkappaB kinase complex
159	GO:0070992	0.621118	1	translation initiation complex
160	GO:0009898	0.621118	1	internal side of plasma membrane
161	GO:0005840	0.621118	1	ribosome
162	GO:0035145	0.621118	1	exon-exon junction complex
163	GO:0030659	0.621118	1	cytoplasmic vesicle membrane
164	GO:0048786	0.621118	1	presynaptic active zone
165	GO:0043657	0.621118	1	host cell
166	GO:0005793	0.621118	1	endoplasmic reticulum-Golgi intermediate compartme
167	GO:0016581	0.621118	1	NuRD complex
168	GO:0042405	0.621118	1	nuclear inclusion body
169	GO:0046540	0.621118	1	U4/U6 x U5 tri-snRNP complex
170	GO:0043195	0.621118	1	terminal button
171	GO:0031201	0.621118	1	SNARE complex
172	GO:0005740	0.621118	1	mitochondrial envelope
173	GO:0030673	0.621118	1	axolemma
174	GO:0016471	0.621118	1	vacuolar proton-transporting V-type ATPase complex
175	GO:0031080	0.621118	1	Nup107-160 complex
176	GO:0043209	0.621118	1	myelin sheath
177	GO:0043005	0.621118	1	neuron projection
178	GO:0045202	0.621118	1	synapse
179	GO:0017101	0.621118	1	aminoacyl-tRNA synthetase multienzyme complex
180	GO:0000109	0.621118	1	nucleotide-excision repair complex
181	GO:0005875	0.621118	1	microtubule associated complex
182	GO:0005763	0.621118	1	mitochondrial small ribosomal subunit
183	GO:0070531	0.621118	1	BRCA1-A complex
184	GO:0005762	0.621118	1	mitochondrial large ribosomal subunit
185	GO:0031981	0.621118	1	nuclear lumen
186	GO:0000502	0.621118	1	proteasome complex
187	GO:0044194	0.621118	1	cytolytic granule
188	GO:0031901	0.621118	1	early endosome membrane
189	GO:0005814	0.621118	1	centriole
190	GO:0042589	0.621118	1	zymogen granule membrane
191	GO:0070522	0.621118	1	ERCC4-ERCC1 complex
192	GO:0005929	0.621118	1	cilium
193	GO:0005652	0.621118	1	nuclear lamina
194	GO:0044305	0.621118	1	calyx of Held
195	GO:0030315	0.621118	1	T-tubule
196	GO:0001533	0.621118	1	cornified envelope
197	GO:0015629	0.621118	1	actin cytoskeleton
198	GO:0031514	0.621118	1	motile cilium
199	GO:0005759	0.621118	1	mitochondrial matrix

## Sheet: SC_DOWN_BP
rowind	go_id	occurrences	tot_count	description
0	GO:0006351	6.97674	18	transcription, DNA-dependent
1	GO:0006355	5.42636	14	regulation of transcription, DNA-dependent
2	GO:0015031	4.65116	12	protein transport
3	GO:0006397	4.26357	11	mRNA processing
4	GO:0045944	4.26357	11	positive regulation of transcription from RNA poly
5	GO:0010468	3.87597	10	regulation of gene expression
6	GO:0007155	3.87597	10	cell adhesion
7	GO:0016567	3.48837	9	protein ubiquitination
8	GO:0008380	3.10078	8	RNA splicing
9	GO:0006886	3.10078	8	intracellular protein transport
10	GO:0007165	3.10078	8	signal transduction
11	GO:0061024	2.71318	7	membrane organization
12	GO:0000122	2.71318	7	negative regulation of transcription from RNA poly
13	GO:0035556	2.71318	7	intracellular signal transduction
14	GO:0006897	2.71318	7	endocytosis
15	GO:0006468	2.71318	7	protein phosphorylation
16	GO:0072659	2.71318	7	protein localization in plasma membrane
17	GO:0006888	2.71318	7	ER to Golgi vesicle-mediated transport
18	GO:0030154	2.71318	7	cell differentiation
19	GO:0007399	2.71318	7	nervous system development
20	GO:0008283	2.71318	7	cell proliferation
21	GO:0007411	2.32558	6	axon guidance
22	GO:0043547	2.32558	6	positive regulation of GTPase activity
23	GO:0051301	2.32558	6	cell division
24	GO:0010628	2.32558	6	positive regulation of gene expression
25	GO:0006461	2.32558	6	protein complex assembly
26	GO:0006816	2.32558	6	calcium ion transport
27	GO:0016032	1.93798	5	viral reproduction
28	GO:0051260	1.93798	5	protein homooligomerization
29	GO:0043687	1.93798	5	post-translational protein modification
30	GO:0045892	1.93798	5	negative regulation of transcription, DNA-dependen
31	GO:0010501	1.93798	5	RNA secondary structure unwinding
32	GO:0045893	1.93798	5	positive regulation of transcription, DNA-dependen
33	GO:0061025	1.93798	5	membrane fusion
34	GO:0008285	1.55039	4	negative regulation of cell proliferation
35	GO:0030501	1.55039	4	positive regulation of bone mineralization
36	GO:0046777	1.55039	4	protein autophosphorylation
37	GO:0006810	1.55039	4	transport
38	GO:0007275	1.55039	4	multicellular organismal development
39	GO:0006366	1.55039	4	transcription from RNA polymerase II promoter
40	GO:0006887	1.55039	4	exocytosis
41	GO:0006839	1.55039	4	mitochondrial transport
42	GO:0000398	1.55039	4	nuclear mRNA splicing, via spliceosome
43	GO:0006406	1.55039	4	mRNA export from nucleus
44	GO:0006446	1.55039	4	regulation of translational initiation
45	GO:0006915	1.55039	4	apoptotic process
46	GO:0010629	1.55039	4	negative regulation of gene expression
47	GO:0007420	1.55039	4	brain development
48	GO:0032869	1.55039	4	cellular response to insulin stimulus
49	GO:0090314	1.55039	4	positive regulation of protein targeting to membra
50	GO:0007166	1.55039	4	cell surface receptor signaling pathway
51	GO:0034220	1.55039	4	ion transmembrane transport
52	GO:0001578	1.55039	4	microtubule bundle formation
53	GO:0016050	1.55039	4	vesicle organization
54	GO:0032868	1.55039	4	response to insulin stimulus
55	GO:0045454	1.55039	4	cell redox homeostasis
56	GO:0007626	1.55039	4	locomotory behavior
57	GO:0090316	1.55039	4	positive regulation of intracellular protein trans
58	GO:0007409	1.55039	4	axonogenesis
59	GO:0019216	1.55039	4	regulation of lipid metabolic process
60	GO:0006974	1.55039	4	response to DNA damage stimulus
61	GO:0000281	1.55039	4	cytokinesis after mitosis
62	GO:0006874	1.55039	4	cellular calcium ion homeostasis
63	GO:0043065	1.55039	4	positive regulation of apoptotic process
64	GO:0030336	1.16279	3	negative regulation of cell migration
65	GO:0010458	1.16279	3	exit from mitosis
66	GO:0051893	1.16279	3	regulation of focal adhesion assembly
67	GO:0006914	1.16279	3	autophagy
68	GO:0050808	1.16279	3	synapse organization
69	GO:0042391	1.16279	3	regulation of membrane potential
70	GO:0048268	1.16279	3	clathrin coat assembly
71	GO:0007605	1.16279	3	sensory perception of sound
72	GO:0007528	1.16279	3	neuromuscular junction development
73	GO:0030968	1.16279	3	endoplasmic reticulum unfolded protein response
74	GO:0001764	1.16279	3	neuron migration
75	GO:0031122	1.16279	3	cytoplasmic microtubule organization
76	GO:0051924	1.16279	3	regulation of calcium ion transport
77	GO:0010923	1.16279	3	negative regulation of phosphatase activity
78	GO:0043087	1.16279	3	regulation of GTPase activity
79	GO:0007608	1.16279	3	sensory perception of smell
80	GO:2000463	1.16279	3	positive regulation of excitatory postsynaptic mem
81	GO:0030901	1.16279	3	midbrain development
82	GO:0000381	1.16279	3	regulation of alternative nuclear mRNA splicing, v
83	GO:0032436	1.16279	3	positive regulation of proteasomal ubiquitin-depen
84	GO:0018105	1.16279	3	peptidyl-serine phosphorylation
85	GO:0007156	1.16279	3	homophilic cell adhesion
86	GO:0008344	1.16279	3	adult locomotory behavior
87	GO:0007018	1.16279	3	microtubule-based movement
88	GO:0045732	1.16279	3	positive regulation of protein catabolic process
89	GO:0006541	1.16279	3	glutamine metabolic process
90	GO:0043161	1.16279	3	proteasomal ubiquitin-dependent protein catabolic
91	GO:0048589	1.16279	3	developmental growth
92	GO:0051028	1.16279	3	mRNA transport
93	GO:0048813	1.16279	3	dendrite morphogenesis
94	GO:0031532	1.16279	3	actin cytoskeleton reorganization
95	GO:0035176	1.16279	3	social behavior
96	GO:0042981	1.16279	3	regulation of apoptotic process
97	GO:0008284	1.16279	3	positive regulation of cell proliferation
98	GO:0019226	1.16279	3	transmission of nerve impulse
99	GO:0030010	1.16279	3	establishment of cell polarity
100	GO:0007268	1.16279	3	synaptic transmission
101	GO:0006955	1.16279	3	immune response
102	GO:0050821	1.16279	3	protein stabilization
103	GO:0042787	1.16279	3	protein ubiquitination involved in ubiquitin-depen
104	GO:0048013	1.16279	3	ephrin receptor signaling pathway
105	GO:0045444	1.16279	3	fat cell differentiation
106	GO:0016042	1.16279	3	lipid catabolic process
107	GO:0045669	1.16279	3	positive regulation of osteoblast differentiation
108	GO:0007269	1.16279	3	neurotransmitter secretion
109	GO:0006099	1.16279	3	tricarboxylic acid cycle
110	GO:0007218	1.16279	3	neuropeptide signaling pathway
111	GO:0021766	1.16279	3	hippocampus development
112	GO:0007062	1.16279	3	sister chromatid cohesion
113	GO:0016477	1.16279	3	cell migration
114	GO:0016192	1.16279	3	vesicle-mediated transport
115	GO:0071363	1.16279	3	cellular response to growth factor stimulus
116	GO:0007186	1.16279	3	G-protein coupled receptor signaling pathway
117	GO:0002250	1.16279	3	adaptive immune response
118	GO:0007049	1.16279	3	cell cycle
119	GO:0043066	1.16279	3	negative regulation of apoptotic process
120	GO:0005975	1.16279	3	carbohydrate metabolic process
121	GO:0033138	1.16279	3	positive regulation of peptidyl-serine phosphoryla
122	GO:0030324	1.16279	3	lung development
123	GO:0061003	1.16279	3	positive regulation of dendritic spine morphogenes
124	GO:0042149	1.16279	3	cellular response to glucose starvation
125	GO:0001701	1.16279	3	in utero embryonic development
126	GO:0001662	1.16279	3	behavioral fear response
127	GO:0051259	1.16279	3	protein oligomerization
128	GO:0006954	1.16279	3	inflammatory response
129	GO:0048791	1.16279	3	calcium ion-dependent exocytosis of neurotransmitt
130	GO:0032467	0.775194	2	positive regulation of cytokinesis
131	GO:0042127	0.775194	2	regulation of cell proliferation
132	GO:0051222	0.775194	2	positive regulation of protein transport
133	GO:0001503	0.775194	2	ossification
134	GO:0045087	0.775194	2	innate immune response
135	GO:0006661	0.775194	2	phosphatidylinositol biosynthetic process
136	GO:0050435	0.775194	2	beta-amyloid metabolic process
137	GO:1900273	0.775194	2	positive regulation of long-term synaptic potentia
138	GO:0030100	0.775194	2	regulation of endocytosis
139	GO:0034198	0.775194	2	cellular response to amino acid starvation
140	GO:0007612	0.775194	2	learning
141	GO:2000002	0.775194	2	negative regulation of DNA damage checkpoint
142	GO:0030198	0.775194	2	extracellular matrix organization
143	GO:0002931	0.775194	2	response to ischemia
144	GO:0097194	0.775194	2	execution phase of apoptosis
145	GO:0086002	0.775194	2	regulation of cardiac muscle cell action potential
146	GO:0085029	0.775194	2	extracellular matrix assembly
147	GO:0008286	0.775194	2	insulin receptor signaling pathway
148	GO:1900087	0.775194	2	positive regulation of G1/S transition of mitotic
149	GO:0045184	0.775194	2	establishment of protein localization
150	GO:0007398	0.775194	2	ectoderm development
151	GO:0006412	0.775194	2	translation
152	GO:0050771	0.775194	2	negative regulation of axonogenesis
153	GO:0030433	0.775194	2	ER-associated protein catabolic process
154	GO:0032956	0.775194	2	regulation of actin cytoskeleton organization
155	GO:0045665	0.775194	2	negative regulation of neuron differentiation
156	GO:0060021	0.775194	2	palate development
157	GO:0008152	0.775194	2	metabolic process
158	GO:0032092	0.775194	2	positive regulation of protein binding
159	GO:0043653	0.775194	2	mitochondrial fragmentation involved in apoptotic
160	GO:1900034	0.775194	2	regulation of cellular response to heat
161	GO:0032509	0.775194	2	endosome transport via multivesicular body sorting
162	GO:0032506	0.775194	2	cytokinetic process
163	GO:0051497	0.775194	2	negative regulation of stress fiber assembly
164	GO:0006376	0.775194	2	mRNA splice site selection
165	GO:0030041	0.775194	2	actin filament polymerization
166	GO:0031116	0.775194	2	positive regulation of microtubule polymerization
167	GO:0006629	0.775194	2	lipid metabolic process
168	GO:0030168	0.775194	2	platelet activation
169	GO:0009987	0.775194	2	cellular process
170	GO:0045838	0.775194	2	positive regulation of membrane potential
171	GO:0007296	0.775194	2	vitellogenesis
172	GO:0060070	0.775194	2	canonical Wnt receptor signaling pathway
173	GO:0043410	0.775194	2	positive regulation of MAPK cascade
174	GO:0048870	0.775194	2	cell motility
175	GO:0046928	0.775194	2	regulation of neurotransmitter secretion
176	GO:0010634	0.775194	2	positive regulation of epithelial cell migration
177	GO:0001947	0.775194	2	heart looping
178	GO:0043524	0.775194	2	negative regulation of neuron apoptotic process
179	GO:0043525	0.775194	2	positive regulation of neuron apoptotic process
180	GO:2000009	0.775194	2	negative regulation of protein localization at cel
181	GO:0030073	0.775194	2	insulin secretion
182	GO:0048538	0.775194	2	thymus development
183	GO:0055085	0.775194	2	transmembrane transport
184	GO:0000226	0.775194	2	microtubule cytoskeleton organization
185	GO:0016925	0.775194	2	protein sumoylation
186	GO:0044267	0.775194	2	cellular protein metabolic process
187	GO:0051973	0.775194	2	positive regulation of telomerase activity
188	GO:0034260	0.775194	2	negative regulation of GTPase activity
189	GO:0006895	0.775194	2	Golgi to endosome transport
190	GO:0006417	0.775194	2	regulation of translation
191	GO:0031468	0.775194	2	nuclear envelope reassembly
192	GO:0070588	0.775194	2	calcium ion transmembrane transport
193	GO:0045471	0.775194	2	response to ethanol
194	GO:0051592	0.775194	2	response to calcium ion
195	GO:0070374	0.775194	2	positive regulation of ERK1 and ERK2 cascade
196	GO:0048671	0.775194	2	negative regulation of collateral sprouting
197	GO:0010510	0.775194	2	regulation of acetyl-CoA biosynthetic process from
198	GO:0030330	0.775194	2	DNA damage response, signal transduction by p53 cl
199	GO:0002053	0.775194	2	positive regulation of mesenchymal cell proliferat
200	GO:0086004	0.775194	2	regulation of cardiac muscle cell contraction
201	GO:0051289	0.775194	2	protein homotetramerization
202	GO:0000350	0.775194	2	generation of catalytic spliceosome for second tra
203	GO:0048854	0.775194	2	brain morphogenesis
204	GO:0048488	0.775194	2	synaptic vesicle endocytosis
205	GO:0016569	0.775194	2	covalent chromatin modification
206	GO:0000338	0.775194	2	protein deneddylation
207	GO:0016485	0.775194	2	protein processing
208	GO:0006090	0.775194	2	pyruvate metabolic process
209	GO:0001525	0.775194	2	angiogenesis
210	GO:0032880	0.775194	2	regulation of protein localization
211	GO:0007283	0.775194	2	spermatogenesis
212	GO:0000184	0.775194	2	nuclear-transcribed mRNA catabolic process, nonsen
213	GO:0032212	0.775194	2	positive regulation of telomere maintenance via te
214	GO:0000045	0.775194	2	autophagic vacuole assembly
215	GO:0031952	0.775194	2	regulation of protein autophosphorylation
216	GO:0007005	0.775194	2	mitochondrion organization
217	GO:0032502	0.775194	2	developmental process
218	GO:0023052	0.775194	2	signaling
219	GO:0030308	0.775194	2	negative regulation of cell growth
220	GO:0007264	0.775194	2	small GTPase mediated signal transduction
221	GO:0060038	0.775194	2	cardiac muscle cell proliferation
222	GO:0009950	0.775194	2	dorsal/ventral axis specification
223	GO:0010960	0.775194	2	magnesium ion homeostasis
224	GO:0086010	0.775194	2	membrane depolarization involved in regulation of
225	GO:0050896	0.775194	2	response to stimulus
226	GO:0048666	0.775194	2	neuron development
227	GO:0034063	0.775194	2	stress granule assembly
228	GO:0003374	0.775194	2	dynamin polymerization involved in mitochondrial f
229	GO:0006006	0.775194	2	glucose metabolic process
230	GO:0042752	0.775194	2	regulation of circadian rhythm
231	GO:0071549	0.775194	2	cellular response to dexamethasone stimulus
232	GO:2001259	0.775194	2	positive regulation of cation channel activity
233	GO:0010717	0.775194	2	regulation of epithelial to mesenchymal transition
234	GO:0006898	0.775194	2	receptor-mediated endocytosis
235	GO:0006891	0.775194	2	intra-Golgi vesicle-mediated transport
236	GO:0045162	0.775194	2	clustering of voltage-gated sodium channels
237	GO:0001708	0.775194	2	cell fate specification
238	GO:0006091	0.775194	2	generation of precursor metabolites and energy
239	GO:0060291	0.775194	2	long-term synaptic potentiation
240	GO:0018107	0.775194	2	peptidyl-threonine phosphorylation
241	GO:0045666	0.775194	2	positive regulation of neuron differentiation
242	GO:0051092	0.775194	2	positive regulation of NF-kappaB transcription fac
243	GO:0006367	0.775194	2	transcription initiation from RNA polymerase II pr
244	GO:0071356	0.775194	2	cellular response to tumor necrosis factor
245	GO:0000082	0.775194	2	G1/S transition of mitotic cell cycle
246	GO:0006935	0.775194	2	chemotaxis
247	GO:0030097	0.775194	2	hemopoiesis
248	GO:0046323	0.775194	2	glucose import
249	GO:2000300	0.775194	2	regulation of synaptic vesicle exocytosis
250	GO:0043491	0.775194	2	protein kinase B signaling cascade
251	GO:0071286	0.775194	2	cellular response to magnesium ion
252	GO:0046326	0.775194	2	positive regulation of glucose import
253	GO:0045599	0.775194	2	negative regulation of fat cell differentiation
254	GO:0000186	0.775194	2	activation of MAPKK activity
255	GO:0008203	0.775194	2	cholesterol metabolic process
256	GO:0010976	0.775194	2	positive regulation of neuron projection developme
257	GO:0030900	0.775194	2	forebrain development
258	GO:0030838	0.775194	2	positive regulation of actin filament polymerizati
259	GO:0002286	0.775194	2	T cell activation involved in immune response
260	GO:0007157	0.775194	2	heterophilic cell-cell adhesion
261	GO:0050684	0.775194	2	regulation of mRNA processing
262	GO:0001756	0.775194	2	somitogenesis
263	GO:0035264	0.775194	2	multicellular organism growth
264	GO:0006979	0.775194	2	response to oxidative stress
265	GO:0045921	0.775194	2	positive regulation of exocytosis
266	GO:0017148	0.775194	2	negative regulation of translation
267	GO:0006357	0.775194	2	regulation of transcription from RNA polymerase II
268	GO:0006611	0.775194	2	protein export from nucleus
269	GO:0010793	0.775194	2	regulation of mRNA export from nucleus
270	GO:0043001	0.775194	2	Golgi to plasma membrane protein transport
271	GO:0017156	0.775194	2	calcium ion-dependent exocytosis
272	GO:0034112	0.775194	2	positive regulation of homotypic cell-cell adhesio
273	GO:0001933	0.775194	2	negative regulation of protein phosphorylation
274	GO:0006486	0.775194	2	protein glycosylation
275	GO:0060964	0.775194	2	regulation of gene silencing by miRNA
276	GO:0006836	0.775194	2	neurotransmitter transport
277	GO:0051492	0.775194	2	regulation of stress fiber assembly
278	GO:0007616	0.775194	2	long-term memory
279	GO:0008333	0.775194	2	endosome to lysosome transport
280	GO:0010470	0.775194	2	regulation of gastrulation
281	GO:0097151	0.775194	2	positive regulation of inhibitory postsynaptic mem
282	GO:0006633	0.775194	2	fatty acid biosynthetic process
283	GO:0021756	0.775194	2	striatum development
284	GO:2000651	0.775194	2	positive regulation of sodium ion transmembrane tr
285	GO:0006493	0.775194	2	protein O-linked glycosylation
286	GO:0035023	0.775194	2	regulation of Rho protein signal transduction
287	GO:0007052	0.775194	2	mitotic spindle organization
288	GO:0007568	0.775194	2	aging
289	GO:0090141	0.775194	2	positive regulation of mitochondrial fission
290	GO:0071456	0.775194	2	cellular response to hypoxia
291	GO:2001234	0.775194	2	negative regulation of apoptotic signaling pathway
292	GO:0007016	0.775194	2	cytoskeletal anchoring at plasma membrane
293	GO:0009791	0.775194	2	post-embryonic development
294	GO:0032456	0.775194	2	endocytic recycling
295	GO:0007613	0.775194	2	memory
296	GO:0007009	0.775194	2	plasma membrane organization
297	GO:0046784	0.775194	2	intronless viral mRNA export from host nucleus
298	GO:0007220	0.775194	2	Notch receptor processing
299	GO:0001921	0.775194	2	positive regulation of receptor recycling
300	GO:0007346	0.775194	2	regulation of mitotic cell cycle
301	GO:0051966	0.775194	2	regulation of synaptic transmission, glutamatergic
302	GO:0031647	0.775194	2	regulation of protein stability
303	GO:0001570	0.775194	2	vasculogenesis
304	GO:0006413	0.775194	2	translational initiation
305	GO:0031175	0.775194	2	neuron projection development
306	GO:0050892	0.775194	2	intestinal absorption
307	GO:0000165	0.775194	2	MAPK cascade
308	GO:0000245	0.775194	2	spliceosomal complex assembly
309	GO:0030182	0.775194	2	neuron differentiation
310	GO:0042733	0.775194	2	embryonic digit morphogenesis
311	GO:0042552	0.775194	2	myelination
312	GO:0070507	0.775194	2	regulation of microtubule cytoskeleton organizatio
313	GO:0007219	0.775194	2	Notch signaling pathway
314	GO:0072660	0.775194	2	maintenance of protein location in plasma membrane
315	GO:0010107	0.775194	2	potassium ion import
316	GO:0060213	0.775194	2	positive regulation of nuclear-transcribed mRNA po
317	GO:0071048	0.775194	2	nuclear retention of unspliced pre-mRNA at the sit
318	GO:0032786	0.775194	2	positive regulation of transcription elongation, D
319	GO:0006909	0.775194	2	phagocytosis
320	GO:0007601	0.775194	2	visual perception
321	GO:0034599	0.775194	2	cellular response to oxidative stress
322	GO:0000266	0.775194	2	mitochondrial fission
323	GO:0014070	0.775194	2	response to organic cyclic compound
324	GO:0071333	0.775194	2	cellular response to glucose stimulus
325	GO:0007034	0.775194	2	vacuolar transport
326	GO:0045747	0.775194	2	positive regulation of Notch signaling pathway
327	GO:0043266	0.775194	2	regulation of potassium ion transport
328	GO:0055088	0.775194	2	lipid homeostasis
329	GO:0045722	0.775194	2	positive regulation of gluconeogenesis
330	GO:0071709	0.775194	2	membrane assembly
331	GO:0070584	0.775194	2	mitochondrion morphogenesis
332	GO:2000311	0.775194	2	regulation of alpha-amino-3-hydroxy-5-methyl-4-iso
333	GO:0006281	0.775194	2	DNA repair
334	GO:0070509	0.775194	2	calcium ion import
335	GO:0003223	0.775194	2	ventricular compact myocardium morphogenesis
336	GO:0006491	0.775194	2	N-glycan processing
337	GO:0002244	0.775194	2	hemopoietic progenitor cell differentiation
338	GO:0051145	0.775194	2	smooth muscle cell differentiation
339	GO:0042475	0.775194	2	odontogenesis of dentin-containing tooth
340	GO:0034613	0.775194	2	cellular protein localization
341	GO:0036091	0.775194	2	positive regulation of transcription from RNA poly
342	GO:0048255	0.775194	2	mRNA stabilization
343	GO:0019228	0.775194	2	regulation of action potential in neuron
344	GO:0071320	0.775194	2	cellular response to cAMP
345	GO:0051726	0.775194	2	regulation of cell cycle
346	GO:0006457	0.775194	2	protein folding
347	GO:0090148	0.775194	2	membrane fission
348	GO:0042493	0.775194	2	response to drug
349	GO:0030155	0.775194	2	regulation of cell adhesion
350	GO:0010650	0.775194	2	positive regulation of cell communication by elect
351	GO:0060259	0.775194	2	regulation of feeding behavior
352	GO:0006654	0.775194	2	phosphatidic acid biosynthetic process
353	GO:0086091	0.775194	2	regulation of heart rate by cardiac conduction
354	GO:0048168	0.775194	2	regulation of neuronal synaptic plasticity
355	GO:0010970	0.775194	2	microtubule-based transport
356	GO:0031333	0.775194	2	negative regulation of protein complex assembly
357	GO:0006890	0.775194	2	retrograde vesicle-mediated transport, Golgi to ER
358	GO:0031290	0.775194	2	retinal ganglion cell axon guidance
359	GO:0044210	0.775194	2	'de novo' CTP biosynthetic process
360	GO:0007026	0.775194	2	negative regulation of microtubule depolymerizatio
361	GO:0010765	0.775194	2	positive regulation of sodium ion transport
362	GO:0060236	0.775194	2	regulation of mitotic spindle organization
363	GO:0051928	0.775194	2	positive regulation of calcium ion transport
364	GO:0000132	0.775194	2	establishment of mitotic spindle orientation
365	GO:0006396	0.775194	2	RNA processing
366	GO:0019827	0.775194	2	stem cell maintenance
367	GO:0045453	0.775194	2	bone resorption
368	GO:0010586	0.387597	1	miRNA metabolic process
369	GO:0048511	0.387597	1	rhythmic process
370	GO:0006013	0.387597	1	mannose metabolic process
371	GO:0001736	0.387597	1	establishment of planar polarity
372	GO:0003245	0.387597	1	cardiac muscle tissue growth involved in heart mor
373	GO:0021859	0.387597	1	pyramidal neuron differentiation
374	GO:0009948	0.387597	1	anterior/posterior axis specification
375	GO:0071156	0.387597	1	regulation of cell cycle arrest
376	GO:0050884	0.387597	1	neuromuscular process controlling posture
377	GO:0070307	0.387597	1	lens fiber cell development
378	GO:2000017	0.387597	1	positive regulation of determination of dorsal ide
379	GO:0048846	0.387597	1	axon extension involved in axon guidance
380	GO:0045913	0.387597	1	positive regulation of carbohydrate metabolic proc
381	GO:0007173	0.387597	1	epidermal growth factor receptor signaling pathway
382	GO:0048227	0.387597	1	plasma membrane to endosome transport
383	GO:0007050	0.387597	1	cell cycle arrest
384	GO:0060219	0.387597	1	camera-type eye photoreceptor cell differentiation
385	GO:0060081	0.387597	1	membrane hyperpolarization
386	GO:0033211	0.387597	1	adiponectin-mediated signaling pathway
387	GO:0006241	0.387597	1	CTP biosynthetic process
388	GO:0061312	0.387597	1	BMP signaling pathway involved in heart developmen
389	GO:0030858	0.387597	1	positive regulation of epithelial cell differentia
390	GO:0060271	0.387597	1	cilium morphogenesis
391	GO:0006364	0.387597	1	rRNA processing
392	GO:0021564	0.387597	1	vagus nerve development
393	GO:0097009	0.387597	1	energy homeostasis
394	GO:0048659	0.387597	1	smooth muscle cell proliferation
395	GO:0002062	0.387597	1	chondrocyte differentiation
396	GO:0000086	0.387597	1	G2/M transition of mitotic cell cycle
397	GO:0006635	0.387597	1	fatty acid beta-oxidation
398	GO:0051654	0.387597	1	establishment of mitochondrion localization
399	GO:0031652	0.387597	1	positive regulation of heat generation
400	GO:0090090	0.387597	1	negative regulation of canonical Wnt receptor sign
401	GO:0031398	0.387597	1	positive regulation of protein ubiquitination
402	GO:0051081	0.387597	1	nuclear envelope disassembly
403	GO:0006139	0.387597	1	nucleobase-containing compound metabolic process
404	GO:0043044	0.387597	1	ATP-dependent chromatin remodeling
405	GO:0072178	0.387597	1	nephric duct morphogenesis
406	GO:0071712	0.387597	1	ER-associated misfolded protein catabolic process
407	GO:0043392	0.387597	1	negative regulation of DNA binding
408	GO:0007266	0.387597	1	Rho protein signal transduction
409	GO:0060828	0.387597	1	regulation of canonical Wnt receptor signaling pat
410	GO:0060122	0.387597	1	inner ear receptor stereocilium organization
411	GO:0009954	0.387597	1	proximal/distal pattern formation
412	GO:0036023	0.387597	1	embryonic skeletal limb joint morphogenesis
413	GO:0045332	0.387597	1	phospholipid translocation
414	GO:0070365	0.387597	1	hepatocyte differentiation
415	GO:0050772	0.387597	1	positive regulation of axonogenesis
416	GO:0014902	0.387597	1	myotube differentiation
417	GO:0032417	0.387597	1	positive regulation of sodium:hydrogen antiporter
418	GO:0042987	0.387597	1	amyloid precursor protein catabolic process
419	GO:0031065	0.387597	1	positive regulation of histone deacetylation
420	GO:0007224	0.387597	1	smoothened signaling pathway
421	GO:0033234	0.387597	1	negative regulation of protein sumoylation
422	GO:0071476	0.387597	1	cellular hypotonic response
423	GO:0019255	0.387597	1	glucose 1-phosphate metabolic process
424	GO:0046825	0.387597	1	regulation of protein export from nucleus
425	GO:0010942	0.387597	1	positive regulation of cell death
426	GO:0050731	0.387597	1	positive regulation of peptidyl-tyrosine phosphory
427	GO:0016559	0.387597	1	peroxisome fission
428	GO:0070911	0.387597	1	global genome nucleotide-excision repair
429	GO:0061384	0.387597	1	heart trabecula morphogenesis
430	GO:0043085	0.387597	1	positive regulation of catalytic activity
431	GO:0006695	0.387597	1	cholesterol biosynthetic process
432	GO:0006829	0.387597	1	zinc ion transport
433	GO:0046903	0.387597	1	secretion
434	GO:0071361	0.387597	1	cellular response to ethanol
435	GO:0007214	0.387597	1	gamma-aminobutyric acid signaling pathway
436	GO:0035640	0.387597	1	exploration behavior
437	GO:0042692	0.387597	1	muscle cell differentiation
438	GO:0048660	0.387597	1	regulation of smooth muscle cell proliferation
439	GO:0003073	0.387597	1	regulation of systemic arterial blood pressure
440	GO:0006625	0.387597	1	protein targeting to peroxisome
441	GO:0000077	0.387597	1	DNA damage checkpoint
442	GO:0016331	0.387597	1	morphogenesis of embryonic epithelium
443	GO:0045759	0.387597	1	negative regulation of action potential
444	GO:0071477	0.387597	1	cellular hypotonic salinity response
445	GO:0045446	0.387597	1	endothelial cell differentiation
446	GO:0072553	0.387597	1	terminal button organization
447	GO:0051294	0.387597	1	establishment of spindle orientation
448	GO:0021610	0.387597	1	facial nerve morphogenesis
449	GO:0006700	0.387597	1	C21-steroid hormone biosynthetic process
450	GO:0006094	0.387597	1	gluconeogenesis
451	GO:0050673	0.387597	1	epithelial cell proliferation
452	GO:0070301	0.387597	1	cellular response to hydrogen peroxide
453	GO:0016080	0.387597	1	synaptic vesicle targeting
454	GO:0032091	0.387597	1	negative regulation of protein binding
455	GO:0060718	0.387597	1	chorionic trophoblast cell differentiation
456	GO:0008016	0.387597	1	regulation of heart contraction
457	GO:0051091	0.387597	1	positive regulation of sequence-specific DNA bindi
458	GO:0033077	0.387597	1	T cell differentiation in thymus
459	GO:0030856	0.387597	1	regulation of epithelial cell differentiation
460	GO:0070086	0.387597	1	ubiquitin-dependent endocytosis
461	GO:0033574	0.387597	1	response to testosterone stimulus
462	GO:0000904	0.387597	1	cell morphogenesis involved in differentiation
463	GO:0019543	0.387597	1	propionate catabolic process
464	GO:0060296	0.387597	1	regulation of cilium beat frequency involved in ci
465	GO:0045197	0.387597	1	establishment or maintenance of epithelial cell ap
466	GO:2000505	0.387597	1	regulation of energy homeostasis
467	GO:0003203	0.387597	1	endocardial cushion morphogenesis
468	GO:0046854	0.387597	1	phosphatidylinositol phosphorylation
469	GO:0060137	0.387597	1	maternal process involved in parturition
470	GO:0022406	0.387597	1	membrane docking
471	GO:0042711	0.387597	1	maternal behavior
472	GO:0046621	0.387597	1	negative regulation of organ growth
473	GO:0032211	0.387597	1	negative regulation of telomere maintenance via te
474	GO:0032753	0.387597	1	positive regulation of interleukin-4 production
475	GO:0008089	0.387597	1	anterograde axon cargo transport
476	GO:0034975	0.387597	1	protein folding in endoplasmic reticulum
477	GO:0048260	0.387597	1	positive regulation of receptor-mediated endocytos
478	GO:0006469	0.387597	1	negative regulation of protein kinase activity
479	GO:0051563	0.387597	1	smooth endoplasmic reticulum calcium ion homeostas
480	GO:0021904	0.387597	1	dorsal/ventral neural tube patterning
481	GO:0040018	0.387597	1	positive regulation of multicellular organism grow
482	GO:0042776	0.387597	1	mitochondrial ATP synthesis coupled proton transpo
483	GO:0006696	0.387597	1	ergosterol biosynthetic process
484	GO:0044029	0.387597	1	hypomethylation of CpG island
485	GO:0048026	0.387597	1	positive regulation of nuclear mRNA splicing, via
486	GO:0048812	0.387597	1	neuron projection morphogenesis
487	GO:0006517	0.387597	1	protein deglycosylation
488	GO:0060988	0.387597	1	lipid tube assembly
489	GO:0032784	0.387597	1	regulation of transcription elongation, DNA-depend
490	GO:1900276	0.387597	1	regulation of proteinase activated receptor activi
491	GO:0051612	0.387597	1	negative regulation of serotonin uptake
492	GO:0014733	0.387597	1	regulation of skeletal muscle adaptation
493	GO:0032922	0.387597	1	circadian regulation of gene expression
494	GO:0032703	0.387597	1	negative regulation of interleukin-2 production
495	GO:0035912	0.387597	1	dorsal aorta morphogenesis
496	GO:0034394	0.387597	1	protein localization at cell surface
497	GO:0071539	0.387597	1	protein localization to centrosome
498	GO:0000910	0.387597	1	cytokinesis
499	GO:0050727	0.387597	1	regulation of inflammatory response
500	GO:0021695	0.387597	1	cerebellar cortex development
501	GO:0051647	0.387597	1	nucleus localization
502	GO:0048265	0.387597	1	response to pain
503	GO:0033160	0.387597	1	positive regulation of protein import into nucleus
504	GO:0045995	0.387597	1	regulation of embryonic development
505	GO:0032792	0.387597	1	negative regulation of CREB transcription factor a
506	GO:0006103	0.387597	1	2-oxoglutarate metabolic process
507	GO:0070934	0.387597	1	CRD-mediated mRNA stabilization
508	GO:0043116	0.387597	1	negative regulation of vascular permeability
509	GO:0060292	0.387597	1	long term synaptic depression
510	GO:0006296	0.387597	1	nucleotide-excision repair, DNA incision, 5'-to le
511	GO:0009651	0.387597	1	response to salt stress
512	GO:0006796	0.387597	1	phosphate-containing compound metabolic process
513	GO:0006084	0.387597	1	acetyl-CoA metabolic process
514	GO:0051865	0.387597	1	protein autoubiquitination
515	GO:0016310	0.387597	1	phosphorylation
516	GO:0048312	0.387597	1	intracellular distribution of mitochondria
517	GO:0033120	0.387597	1	positive regulation of RNA splicing
518	GO:0002265	0.387597	1	astrocyte activation involved in immune response
519	GO:0048489	0.387597	1	synaptic vesicle transport
520	GO:0043983	0.387597	1	histone H4-K12 acetylation
521	GO:0051694	0.387597	1	pointed-end actin filament capping
522	GO:0030217	0.387597	1	T cell differentiation
523	GO:0003025	0.387597	1	regulation of systemic arterial blood pressure by
524	GO:0006606	0.387597	1	protein import into nucleus
525	GO:0048643	0.387597	1	positive regulation of skeletal muscle tissue deve
526	GO:0046627	0.387597	1	negative regulation of insulin receptor signaling
527	GO:0021772	0.387597	1	olfactory bulb development
528	GO:0030855	0.387597	1	epithelial cell differentiation
529	GO:0003272	0.387597	1	endocardial cushion formation
530	GO:0042100	0.387597	1	B cell proliferation
531	GO:0000305	0.387597	1	response to oxygen radical
532	GO:0006011	0.387597	1	UDP-glucose metabolic process
533	GO:0007270	0.387597	1	neuron-neuron synaptic transmission
534	GO:0006293	0.387597	1	nucleotide-excision repair, preincision complex st
535	GO:0006518	0.387597	1	peptide metabolic process
536	GO:0043589	0.387597	1	skin morphogenesis
537	GO:0030953	0.387597	1	astral microtubule organization
538	GO:0009395	0.387597	1	phospholipid catabolic process
539	GO:0032461	0.387597	1	positive regulation of protein oligomerization
540	GO:0045056	0.387597	1	transcytosis
541	GO:0045667	0.387597	1	regulation of osteoblast differentiation
542	GO:0070328	0.387597	1	triglyceride homeostasis
543	GO:1900737	0.387597	1	negative regulation of phospholipase C-activating
544	GO:0009069	0.387597	1	serine family amino acid metabolic process
545	GO:0060333	0.387597	1	interferon-gamma-mediated signaling pathway
546	GO:0010569	0.387597	1	regulation of double-strand break repair via homol
547	GO:1900370	0.387597	1	positive regulation of RNA interference
548	GO:0046628	0.387597	1	positive regulation of insulin receptor signaling
549	GO:0022009	0.387597	1	central nervous system vasculogenesis
550	GO:0014909	0.387597	1	smooth muscle cell migration
551	GO:0070262	0.387597	1	peptidyl-serine dephosphorylation
552	GO:0070417	0.387597	1	cellular response to cold
553	GO:1900223	0.387597	1	positive regulation of beta-amyloid clearance
554	GO:0071300	0.387597	1	cellular response to retinoic acid
555	GO:0031146	0.387597	1	SCF-dependent proteasomal ubiquitin-dependent prot
556	GO:0008299	0.387597	1	isoprenoid biosynthetic process
557	GO:0071385	0.387597	1	cellular response to glucocorticoid stimulus
558	GO:0006595	0.387597	1	polyamine metabolic process
559	GO:2001295	0.387597	1	malonyl-CoA biosynthetic process
560	GO:0060628	0.387597	1	regulation of ER to Golgi vesicle-mediated transpo
561	GO:0006878	0.387597	1	cellular copper ion homeostasis
562	GO:0035690	0.387597	1	cellular response to drug
563	GO:0034641	0.387597	1	cellular nitrogen compound metabolic process
564	GO:0045976	0.387597	1	negative regulation of mitotic cell cycle, embryon
565	GO:0008360	0.387597	1	regulation of cell shape
566	GO:0086048	0.387597	1	membrane depolarization involved in regulation of
567	GO:0035195	0.387597	1	gene silencing by miRNA
568	GO:0001822	0.387597	1	kidney development
569	GO:2000134	0.387597	1	negative regulation of G1/S transition of mitotic
570	GO:0006656	0.387597	1	phosphatidylcholine biosynthetic process
571	GO:0035574	0.387597	1	histone H4-K20 demethylation
572	GO:0060479	0.387597	1	lung cell differentiation
573	GO:0016055	0.387597	1	Wnt receptor signaling pathway
574	GO:0050730	0.387597	1	regulation of peptidyl-tyrosine phosphorylation
575	GO:0044268	0.387597	1	multicellular organismal protein metabolic process
576	GO:0045124	0.387597	1	regulation of bone resorption
577	GO:0006047	0.387597	1	UDP-N-acetylglucosamine metabolic process
578	GO:0048741	0.387597	1	skeletal muscle fiber development
579	GO:0031424	0.387597	1	keratinization
580	GO:0060733	0.387597	1	regulation of eIF2 alpha phosphorylation by amino
581	GO:0010506	0.387597	1	regulation of autophagy
582	GO:0070544	0.387597	1	histone H3-K36 demethylation
583	GO:0030301	0.387597	1	cholesterol transport
584	GO:0006655	0.387597	1	phosphatidylglycerol biosynthetic process
585	GO:0042593	0.387597	1	glucose homeostasis
586	GO:0008585	0.387597	1	female gonad development
587	GO:0071332	0.387597	1	cellular response to fructose stimulus
588	GO:0032088	0.387597	1	negative regulation of NF-kappaB transcription fac
589	GO:0050679	0.387597	1	positive regulation of epithelial cell proliferati
590	GO:0043281	0.387597	1	regulation of cysteine-type endopeptidase activity
591	GO:0010043	0.387597	1	response to zinc ion
592	GO:2000144	0.387597	1	positive regulation of transcription initiation, D
593	GO:0033683	0.387597	1	nucleotide-excision repair, DNA incision
594	GO:0071230	0.387597	1	cellular response to amino acid stimulus
595	GO:0042167	0.387597	1	heme catabolic process
596	GO:0040014	0.387597	1	regulation of multicellular organism growth
597	GO:0009749	0.387597	1	response to glucose stimulus
598	GO:0071498	0.387597	1	cellular response to fluid shear stress
599	GO:0033572	0.387597	1	transferrin transport
600	GO:0001501	0.387597	1	skeletal system development
601	GO:0030500	0.387597	1	regulation of bone mineralization
602	GO:0007507	0.387597	1	heart development
603	GO:0010498	0.387597	1	proteasomal protein catabolic process
604	GO:0002687	0.387597	1	positive regulation of leukocyte migration
605	GO:0043536	0.387597	1	positive regulation of blood vessel endothelial ce
606	GO:0034498	0.387597	1	early endosome to Golgi transport
607	GO:0071072	0.387597	1	negative regulation of phospholipid biosynthetic p
608	GO:0043981	0.387597	1	histone H4-K5 acetylation
609	GO:0071773	0.387597	1	cellular response to BMP stimulus
610	GO:0007286	0.387597	1	spermatid development
611	GO:0090200	0.387597	1	positive regulation of release of cytochrome c fro
612	GO:0016571	0.387597	1	histone methylation
613	GO:2000507	0.387597	1	positive regulation of energy homeostasis
614	GO:0048368	0.387597	1	lateral mesoderm development
615	GO:0033673	0.387597	1	negative regulation of kinase activity
616	GO:0006646	0.387597	1	phosphatidylethanolamine biosynthetic process
617	GO:0010040	0.387597	1	response to iron(II) ion
618	GO:0090162	0.387597	1	establishment of epithelial cell polarity
619	GO:0030970	0.387597	1	retrograde protein transport, ER to cytosol
620	GO:0010998	0.387597	1	regulation of translational initiation by eIF2 alp
621	GO:0035137	0.387597	1	hindlimb morphogenesis
622	GO:0055072	0.387597	1	iron ion homeostasis
623	GO:2000121	0.387597	1	regulation of removal of superoxide radicals
624	GO:0043966	0.387597	1	histone H3 acetylation
625	GO:0033119	0.387597	1	negative regulation of RNA splicing
626	GO:0030516	0.387597	1	regulation of axon extension
627	GO:0045912	0.387597	1	negative regulation of carbohydrate metabolic proc
628	GO:0048755	0.387597	1	branching morphogenesis of a nerve
629	GO:0032057	0.387597	1	negative regulation of translational initiation in
630	GO:0031334	0.387597	1	positive regulation of protein complex assembly
631	GO:0001568	0.387597	1	blood vessel development
632	GO:2000394	0.387597	1	positive regulation of lamellipodium morphogenesis
633	GO:2000648	0.387597	1	positive regulation of stem cell proliferation
634	GO:2000379	0.387597	1	positive regulation of reactive oxygen species met
635	GO:0042129	0.387597	1	regulation of T cell proliferation
636	GO:1900182	0.387597	1	positive regulation of protein localization to nuc
637	GO:2000737	0.387597	1	negative regulation of stem cell differentiation
638	GO:0000278	0.387597	1	mitotic cell cycle
639	GO:0046034	0.387597	1	ATP metabolic process
640	GO:0031623	0.387597	1	receptor internalization
641	GO:0006111	0.387597	1	regulation of gluconeogenesis
642	GO:0001889	0.387597	1	liver development
643	GO:0015813	0.387597	1	L-glutamate transport
644	GO:0048661	0.387597	1	positive regulation of smooth muscle cell prolifer
645	GO:0038166	0.387597	1	angiotensin-mediated signaling pathway
646	GO:0006104	0.387597	1	succinyl-CoA metabolic process
647	GO:2000772	0.387597	1	regulation of cellular senescence
648	GO:0008045	0.387597	1	motor axon guidance
649	GO:0007595	0.387597	1	lactation
650	GO:0001711	0.387597	1	endodermal cell fate commitment
651	GO:2000059	0.387597	1	negative regulation of protein ubiquitination invo
652	GO:0048681	0.387597	1	negative regulation of axon regeneration
653	GO:0036003	0.387597	1	positive regulation of transcription from RNA poly
654	GO:0031584	0.387597	1	activation of phospholipase D activity
655	GO:2000479	0.387597	1	regulation of cAMP-dependent protein kinase activi
656	GO:0050820	0.387597	1	positive regulation of coagulation
657	GO:0001890	0.387597	1	placenta development
658	GO:0043507	0.387597	1	positive regulation of JUN kinase activity
659	GO:0001932	0.387597	1	regulation of protein phosphorylation
660	GO:0006065	0.387597	1	UDP-glucuronate biosynthetic process
661	GO:0055119	0.387597	1	relaxation of cardiac muscle
662	GO:0003186	0.387597	1	tricuspid valve morphogenesis
663	GO:0044336	0.387597	1	canonical Wnt receptor signaling pathway involved
664	GO:0008340	0.387597	1	determination of adult lifespan
665	GO:0060066	0.387597	1	oviduct development
666	GO:0009792	0.387597	1	embryo development ending in birth or egg hatching
667	GO:2000667	0.387597	1	positive regulation of interleukin-13 secretion
668	GO:0008202	0.387597	1	steroid metabolic process
669	GO:0016553	0.387597	1	base conversion or substitution editing
670	GO:0043406	0.387597	1	positive regulation of MAP kinase activity
671	GO:0045807	0.387597	1	positive regulation of endocytosis
672	GO:2000576	0.387597	1	positive regulation of microtubule motor activity
673	GO:0051056	0.387597	1	regulation of small GTPase mediated signal transdu
674	GO:0002052	0.387597	1	positive regulation of neuroblast proliferation
675	GO:0006536	0.387597	1	glutamate metabolic process
676	GO:0030194	0.387597	1	positive regulation of blood coagulation
677	GO:0000715	0.387597	1	nucleotide-excision repair, DNA damage recognition
678	GO:0007032	0.387597	1	endosome organization
679	GO:0001894	0.387597	1	tissue homeostasis
680	GO:0009612	0.387597	1	response to mechanical stimulus
681	GO:0046898	0.387597	1	response to cycloheximide
682	GO:0061154	0.387597	1	endothelial tube morphogenesis
683	GO:0033993	0.387597	1	response to lipid
684	GO:0030509	0.387597	1	BMP signaling pathway
685	GO:0061368	0.387597	1	behavioral response to formalin induced pain
686	GO:0016049	0.387597	1	cell growth
687	GO:0022405	0.387597	1	hair cycle process
688	GO:0006294	0.387597	1	nucleotide-excision repair, preincision complex as
689	GO:0034656	0.387597	1	nucleobase-containing small molecule catabolic pro
690	GO:0060045	0.387597	1	positive regulation of cardiac muscle cell prolife
691	GO:0061326	0.387597	1	renal tubule development
692	GO:0060914	0.387597	1	heart formation
693	GO:0034453	0.387597	1	microtubule anchoring
694	GO:0043123	0.387597	1	positive regulation of I-kappaB kinase/NF-kappaB c
695	GO:0051216	0.387597	1	cartilage development
696	GO:0021795	0.387597	1	cerebral cortex cell migration
697	GO:0060983	0.387597	1	epicardium-derived cardiac vascular smooth muscle
698	GO:0071557	0.387597	1	histone H3-K27 demethylation
699	GO:0045727	0.387597	1	positive regulation of translation
700	GO:0034644	0.387597	1	cellular response to UV
701	GO:0010801	0.387597	1	negative regulation of peptidyl-threonine phosphor
702	GO:0021794	0.387597	1	thalamus development
703	GO:0003266	0.387597	1	regulation of secondary heart field cardioblast pr
704	GO:0086009	0.387597	1	membrane repolarization
705	GO:0061198	0.387597	1	fungiform papilla formation
706	GO:0000973	0.387597	1	posttranscriptional tethering of RNA polymerase II
707	GO:0042769	0.387597	1	DNA damage response, detection of DNA damage
708	GO:0043982	0.387597	1	histone H4-K8 acetylation
709	GO:0016197	0.387597	1	endosomal transport
710	GO:0051131	0.387597	1	chaperone-mediated protein complex assembly
711	GO:0090383	0.387597	1	phagosome acidification
712	GO:0002218	0.387597	1	activation of innate immune response
713	GO:0021860	0.387597	1	pyramidal neuron development
714	GO:0007179	0.387597	1	transforming growth factor beta receptor signaling
715	GO:0050775	0.387597	1	positive regulation of dendrite morphogenesis
716	GO:0007080	0.387597	1	mitotic metaphase plate congression
717	GO:0003340	0.387597	1	negative regulation of mesenchymal to epithelial t
718	GO:2001014	0.387597	1	regulation of skeletal muscle cell differentiation
719	GO:0045630	0.387597	1	positive regulation of T-helper 2 cell differentia
720	GO:0070528	0.387597	1	protein kinase C signaling cascade
721	GO:0009048	0.387597	1	dosage compensation by inactivation of X chromosom
722	GO:0006950	0.387597	1	response to stress
723	GO:0032483	0.387597	1	regulation of Rab protein signal transduction
724	GO:0003222	0.387597	1	ventricular trabecula myocardium morphogenesis
725	GO:0090315	0.387597	1	negative regulation of protein targeting to membra
726	GO:0042311	0.387597	1	vasodilation
727	GO:0008090	0.387597	1	retrograde axon cargo transport
728	GO:2001181	0.387597	1	positive regulation of interleukin-10 secretion
729	GO:0006734	0.387597	1	NADH metabolic process
730	GO:0048469	0.387597	1	cell maturation
731	GO:2000664	0.387597	1	positive regulation of interleukin-5 secretion
732	GO:0009409	0.387597	1	response to cold
733	GO:0010459	0.387597	1	negative regulation of heart rate
734	GO:0014047	0.387597	1	glutamate secretion
735	GO:0014824	0.387597	1	artery smooth muscle contraction
736	GO:0030576	0.387597	1	Cajal body organization
737	GO:0035518	0.387597	1	histone H2A monoubiquitination
738	GO:0080135	0.387597	1	regulation of cellular response to stress
739	GO:1900153	0.387597	1	positive regulation of nuclear-transcribed mRNA ca
740	GO:0045947	0.387597	1	negative regulation of translational initiation
741	GO:0006368	0.387597	1	transcription elongation from RNA polymerase II pr
742	GO:0060324	0.387597	1	face development
743	GO:0060173	0.387597	1	limb development
744	GO:0060326	0.387597	1	cell chemotaxis
745	GO:0048167	0.387597	1	regulation of synaptic plasticity
746	GO:0035826	0.387597	1	rubidium ion transport
747	GO:0006614	0.387597	1	SRP-dependent cotranslational protein targeting to
748	GO:0090307	0.387597	1	spindle assembly involved in mitosis
749	GO:0016079	0.387597	1	synaptic vesicle exocytosis
750	GO:0071902	0.387597	1	positive regulation of protein serine/threonine ki
751	GO:0070885	0.387597	1	negative regulation of calcineurin-NFAT signaling
752	GO:0072001	0.387597	1	renal system development
753	GO:0097213	0.387597	1	regulation of lysosomal membrane permeability
754	GO:0060999	0.387597	1	positive regulation of dendritic spine development
755	GO:0006554	0.387597	1	lysine catabolic process
756	GO:0034329	0.387597	1	cell junction assembly
757	GO:0006986	0.387597	1	response to unfolded protein
758	GO:0090110	0.387597	1	cargo loading into COPII-coated vesicle
759	GO:0048148	0.387597	1	behavioral response to cocaine
760	GO:2000177	0.387597	1	regulation of neural precursor cell proliferation
761	GO:0043248	0.387597	1	proteasome assembly
762	GO:0061088	0.387597	1	regulation of sequestering of zinc ion
763	GO:0021998	0.387597	1	neural plate mediolateral regionalization
764	GO:0032049	0.387597	1	cardiolipin biosynthetic process
765	GO:0019081	0.387597	1	viral protein biosynthetic process
766	GO:0005978	0.387597	1	glycogen biosynthetic process
767	GO:0060384	0.387597	1	innervation
768	GO:0007017	0.387597	1	microtubule-based process
769	GO:0050885	0.387597	1	neuromuscular process controlling balance
770	GO:0048715	0.387597	1	negative regulation of oligodendrocyte differentia
771	GO:0030595	0.387597	1	leukocyte chemotaxis
772	GO:0048378	0.387597	1	regulation of lateral mesodermal cell fate specifi
773	GO:0035459	0.387597	1	cargo loading into vesicle
774	GO:0097049	0.387597	1	motor neuron apoptotic process
775	GO:0007569	0.387597	1	cell aging
776	GO:0021819	0.387597	1	layer formation in cerebral cortex
777	GO:0035331	0.387597	1	negative regulation of hippo signaling cascade
778	GO:0061014	0.387597	1	positive regulation of mRNA catabolic process
779	GO:0001709	0.387597	1	cell fate determination
780	GO:0070979	0.387597	1	protein K11-linked ubiquitination
781	GO:0048599	0.387597	1	oocyte development
782	GO:0001934	0.387597	1	positive regulation of protein phosphorylation
783	GO:0050765	0.387597	1	negative regulation of phagocytosis
784	GO:0006369	0.387597	1	termination of RNA polymerase II transcription
785	GO:0034645	0.387597	1	cellular macromolecule biosynthetic process
786	GO:0009790	0.387597	1	embryo development
787	GO:0050890	0.387597	1	cognition
788	GO:0045116	0.387597	1	protein neddylation
789	GO:0071468	0.387597	1	cellular response to acidity
790	GO:0031397	0.387597	1	negative regulation of protein ubiquitination
791	GO:0006620	0.387597	1	posttranslational protein targeting to membrane
792	GO:0090204	0.387597	1	protein localization to nuclear pore
793	GO:0032911	0.387597	1	negative regulation of transforming growth factor
794	GO:0021987	0.387597	1	cerebral cortex development
795	GO:0006605	0.387597	1	protein targeting
796	GO:0001954	0.387597	1	positive regulation of cell-matrix adhesion
797	GO:2000008	0.387597	1	regulation of protein localization at cell surface
798	GO:0007274	0.387597	1	neuromuscular synaptic transmission
799	GO:0006054	0.387597	1	N-acetylneuraminate metabolic process
800	GO:0007265	0.387597	1	Ras protein signal transduction
801	GO:0048387	0.387597	1	negative regulation of retinoic acid receptor sign
802	GO:0070372	0.387597	1	regulation of ERK1 and ERK2 cascade
803	GO:0016525	0.387597	1	negative regulation of angiogenesis
804	GO:0060441	0.387597	1	epithelial tube branching involved in lung morphog
805	GO:0010389	0.387597	1	regulation of G2/M transition of mitotic cell cycl
806	GO:0006735	0.387597	1	NADH regeneration
807	GO:0007076	0.387597	1	mitotic chromosome condensation
808	GO:0060916	0.387597	1	mesenchymal cell proliferation involved in lung de
809	GO:0006122	0.387597	1	mitochondrial electron transport, ubiquinol to cyt
810	GO:0042953	0.387597	1	lipoprotein transport
811	GO:0015991	0.387597	1	ATP hydrolysis coupled proton transport
812	GO:0071264	0.387597	1	positive regulation of translational initiation in
813	GO:0060789	0.387597	1	hair follicle placode formation
814	GO:0032225	0.387597	1	regulation of synaptic transmission, dopaminergic
815	GO:0007403	0.387597	1	glial cell fate determination
816	GO:0032808	0.387597	1	lacrimal gland development
817	GO:0051964	0.387597	1	negative regulation of synapse assembly
818	GO:0022028	0.387597	1	tangential migration from the subventricular zone
819	GO:0051384	0.387597	1	response to glucocorticoid stimulus
820	GO:0090279	0.387597	1	regulation of calcium ion import
821	GO:0050685	0.387597	1	positive regulation of mRNA processing
822	GO:0001956	0.387597	1	positive regulation of neurotransmitter secretion
823	GO:0035050	0.387597	1	embryonic heart tube development
824	GO:2000678	0.387597	1	negative regulation of transcription regulatory re
825	GO:0006110	0.387597	1	regulation of glycolysis
826	GO:0043393	0.387597	1	regulation of protein binding
827	GO:0032402	0.387597	1	melanosome transport
828	GO:0009992	0.387597	1	cellular water homeostasis
829	GO:0051899	0.387597	1	membrane depolarization
830	GO:0032355	0.387597	1	response to estradiol stimulus
831	GO:0006295	0.387597	1	nucleotide-excision repair, DNA incision, 3'-to le
832	GO:0010906	0.387597	1	regulation of glucose metabolic process
833	GO:0006903	0.387597	1	vesicle targeting
834	GO:0051668	0.387597	1	localization within membrane
835	GO:0006382	0.387597	1	adenosine to inosine editing
836	GO:0001707	0.387597	1	mesoderm formation
837	GO:0019953	0.387597	1	sexual reproduction
838	GO:0017157	0.387597	1	regulation of exocytosis
839	GO:0042098	0.387597	1	T cell proliferation
840	GO:0001880	0.387597	1	Mullerian duct regression
841	GO:0051884	0.387597	1	regulation of anagen
842	GO:0031124	0.387597	1	mRNA 3'-end processing
843	GO:0006997	0.387597	1	nucleus organization
844	GO:0006522	0.387597	1	alanine metabolic process
845	GO:0071276	0.387597	1	cellular response to cadmium ion
846	GO:0072079	0.387597	1	nephron tubule formation
847	GO:0042308	0.387597	1	negative regulation of protein import into nucleus
848	GO:0021618	0.387597	1	hypoglossal nerve morphogenesis
849	GO:0031069	0.387597	1	hair follicle morphogenesis
850	GO:0072393	0.387597	1	microtubule anchoring at microtubule organizing ce
851	GO:0045595	0.387597	1	regulation of cell differentiation
852	GO:0002329	0.387597	1	pre-B cell differentiation
853	GO:0032981	0.387597	1	mitochondrial respiratory chain complex I assembly
854	GO:0043433	0.387597	1	negative regulation of sequence-specific DNA bindi
855	GO:2000653	0.387597	1	regulation of genetic imprinting
856	GO:0048015	0.387597	1	phosphatidylinositol-mediated signaling
857	GO:0010992	0.387597	1	ubiquitin homeostasis
858	GO:0060402	0.387597	1	calcium ion transport into cytosol
859	GO:0030539	0.387597	1	male genitalia development
860	GO:0006470	0.387597	1	protein dephosphorylation
861	GO:0003161	0.387597	1	cardiac conduction system development
862	GO:2000036	0.387597	1	regulation of stem cell maintenance
863	GO:0042994	0.387597	1	cytoplasmic sequestering of transcription factor
864	GO:2001244	0.387597	1	positive regulation of intrinsic apoptotic signali
865	GO:0048568	0.387597	1	embryonic organ development
866	GO:0007617	0.387597	1	mating behavior
867	GO:0033127	0.387597	1	regulation of histone phosphorylation
868	GO:0019065	0.387597	1	viral entry into host cell via receptor-mediated e
869	GO:0016339	0.387597	1	calcium-dependent cell-cell adhesion
870	GO:0031016	0.387597	1	pancreas development
871	GO:0019896	0.387597	1	axon transport of mitochondrion
872	GO:0000390	0.387597	1	spliceosomal complex disassembly
873	GO:0060947	0.387597	1	cardiac vascular smooth muscle cell differentiatio
874	GO:0006089	0.387597	1	lactate metabolic process
875	GO:0070268	0.387597	1	cornification
876	GO:0050768	0.387597	1	negative regulation of neurogenesis
877	GO:0006464	0.387597	1	cellular protein modification process
878	GO:0001836	0.387597	1	release of cytochrome c from mitochondria
879	GO:0019886	0.387597	1	antigen processing and presentation of exogenous p
880	GO:0039520	0.387597	1	induction by virus of host autophagy
881	GO:0061337	0.387597	1	cardiac conduction
882	GO:0019563	0.387597	1	glycerol catabolic process
883	GO:0034332	0.387597	1	adherens junction organization
884	GO:0010909	0.387597	1	positive regulation of heparan sulfate proteoglyca
885	GO:0045776	0.387597	1	negative regulation of blood pressure
886	GO:0042594	0.387597	1	response to starvation
887	GO:0034314	0.387597	1	Arp2/3 complex-mediated actin nucleation
888	GO:0022407	0.387597	1	regulation of cell-cell adhesion
889	GO:0006409	0.387597	1	tRNA export from nucleus
890	GO:0006659	0.387597	1	phosphatidylserine biosynthetic process
891	GO:0002474	0.387597	1	antigen processing and presentation of peptide ant
892	GO:0034214	0.387597	1	protein hexamerization
893	GO:0001967	0.387597	1	suckling behavior
894	GO:0055013	0.387597	1	cardiac muscle cell development
895	GO:0043457	0.387597	1	regulation of cellular respiration
896	GO:0000920	0.387597	1	cytokinetic cell separation
897	GO:0046223	0.387597	1	aflatoxin catabolic process
898	GO:0046718	0.387597	1	viral entry into host cell
899	GO:0005977	0.387597	1	glycogen metabolic process
900	GO:0051603	0.387597	1	proteolysis involved in cellular protein catabolic
901	GO:0006613	0.387597	1	cotranslational protein targeting to membrane
902	GO:0031641	0.387597	1	regulation of myelination
903	GO:0043950	0.387597	1	positive regulation of cAMP-mediated signaling
904	GO:0033689	0.387597	1	negative regulation of osteoblast proliferation
905	GO:0007015	0.387597	1	actin filament organization
906	GO:0006256	0.387597	1	UDP catabolic process
907	GO:1900745	0.387597	1	positive regulation of p38MAPK cascade
908	GO:0019933	0.387597	1	cAMP-mediated signaling
909	GO:0030032	0.387597	1	lamellipodium assembly
910	GO:0000288	0.387597	1	nuclear-transcribed mRNA catabolic process, deaden
911	GO:0055118	0.387597	1	negative regulation of cardiac muscle contraction
912	GO:0070266	0.387597	1	necroptosis
913	GO:0030517	0.387597	1	negative regulation of axon extension
914	GO:0047496	0.387597	1	vesicle transport along microtubule
915	GO:0050910	0.387597	1	detection of mechanical stimulus involved in senso
916	GO:0040001	0.387597	1	establishment of mitotic spindle localization
917	GO:0090149	0.387597	1	membrane fission involved in mitochondrial fission
918	GO:0046039	0.387597	1	GTP metabolic process
919	GO:0050732	0.387597	1	negative regulation of peptidyl-tyrosine phosphory
920	GO:0043011	0.387597	1	myeloid dendritic cell differentiation
921	GO:0045429	0.387597	1	positive regulation of nitric oxide biosynthetic p
922	GO:0002191	0.387597	1	cap-dependent translational initiation
923	GO:0050852	0.387597	1	T cell receptor signaling pathway
924	GO:0021870	0.387597	1	Cajal-Retzius cell differentiation
925	GO:0060484	0.387597	1	lung-associated mesenchyme development
926	GO:0060075	0.387597	1	regulation of resting membrane potential
927	GO:2000553	0.387597	1	positive regulation of T-helper 2 cell cytokine pr
928	GO:0014065	0.387597	1	phosphatidylinositol 3-kinase cascade
929	GO:0002089	0.387597	1	lens morphogenesis in camera-type eye
930	GO:0006511	0.387597	1	ubiquitin-dependent protein catabolic process
931	GO:0045766	0.387597	1	positive regulation of angiogenesis
932	GO:0072182	0.387597	1	regulation of nephron tubule epithelial cell diffe
933	GO:0035249	0.387597	1	synaptic transmission, glutamatergic
934	GO:0033365	0.387597	1	protein localization to organelle
935	GO:0015871	0.387597	1	choline transport
936	GO:0051457	0.387597	1	maintenance of protein location in nucleus
937	GO:0042059	0.387597	1	negative regulation of epidermal growth factor rec
938	GO:0060391	0.387597	1	positive regulation of SMAD protein import into nu
939	GO:0006560	0.387597	1	proline metabolic process
940	GO:0001569	0.387597	1	patterning of blood vessels
941	GO:0072678	0.387597	1	T cell migration
942	GO:0051453	0.387597	1	regulation of intracellular pH
943	GO:0042060	0.387597	1	wound healing
944	GO:0060439	0.387597	1	trachea morphogenesis
945	GO:0045773	0.387597	1	positive regulation of axon extension
946	GO:0032414	0.387597	1	positive regulation of ion transmembrane transport
947	GO:0008361	0.387597	1	regulation of cell size
948	GO:0045494	0.387597	1	photoreceptor cell maintenance
949	GO:0045842	0.387597	1	positive regulation of mitotic metaphase/anaphase
950	GO:0019233	0.387597	1	sensory perception of pain
951	GO:0055114	0.387597	1	oxidation-reduction process
952	GO:0000289	0.387597	1	nuclear-transcribed mRNA poly(A) tail shortening
953	GO:0021554	0.387597	1	optic nerve development
954	GO:0035904	0.387597	1	aorta development
955	GO:0061002	0.387597	1	negative regulation of dendritic spine morphogenes
956	GO:0015758	0.387597	1	glucose transport
957	GO:0031953	0.387597	1	negative regulation of protein autophosphorylation
958	GO:0001649	0.387597	1	osteoblast differentiation
959	GO:0010882	0.387597	1	regulation of cardiac muscle contraction by calciu
960	GO:0010507	0.387597	1	negative regulation of autophagy
961	GO:0071377	0.387597	1	cellular response to glucagon stimulus
962	GO:0060307	0.387597	1	regulation of ventricular cardiomyocyte membrane r
963	GO:0034605	0.387597	1	cellular response to heat
964	GO:0051402	0.387597	1	neuron apoptotic process
965	GO:2000370	0.387597	1	positive regulation of clathrin-mediated endocytos
966	GO:0051005	0.387597	1	negative regulation of lipoprotein lipase activity
967	GO:0030316	0.387597	1	osteoclast differentiation
968	GO:0034205	0.387597	1	beta-amyloid formation
969	GO:0017158	0.387597	1	regulation of calcium ion-dependent exocytosis
970	GO:0071499	0.387597	1	cellular response to laminar fluid shear stress
971	GO:0019100	0.387597	1	male germ-line sex determination
972	GO:0045055	0.387597	1	regulated secretory pathway
973	GO:0006515	0.387597	1	misfolded or incompletely synthesized protein cata
974	GO:0006701	0.387597	1	progesterone biosynthetic process
975	GO:0043496	0.387597	1	regulation of protein homodimerization activity
976	GO:0031998	0.387597	1	regulation of fatty acid beta-oxidation
977	GO:0051281	0.387597	1	positive regulation of release of sequestered calc
978	GO:0050806	0.387597	1	positive regulation of synaptic transmission
979	GO:0015909	0.387597	1	long-chain fatty acid transport
980	GO:0003281	0.387597	1	ventricular septum development
981	GO:0060043	0.387597	1	regulation of cardiac muscle cell proliferation
982	GO:0034638	0.387597	1	phosphatidylcholine catabolic process
983	GO:0007020	0.387597	1	microtubule nucleation
984	GO:0021965	0.387597	1	spinal cord ventral commissure morphogenesis
985	GO:0031648	0.387597	1	protein destabilization
986	GO:0042325	0.387597	1	regulation of phosphorylation
987	GO:0010815	0.387597	1	bradykinin catabolic process
988	GO:0007611	0.387597	1	learning or memory
989	GO:0003376	0.387597	1	sphingosine-1-phosphate signaling pathway
990	GO:0045070	0.387597	1	positive regulation of viral genome replication
991	GO:0016556	0.387597	1	mRNA modification
992	GO:0035330	0.387597	1	regulation of hippo signaling cascade
993	GO:0030033	0.387597	1	microvillus assembly
994	GO:0010977	0.387597	1	negative regulation of neuron projection developme
995	GO:0030048	0.387597	1	actin filament-based movement
996	GO:0006283	0.387597	1	transcription-coupled nucleotide-excision repair
997	GO:0060769	0.387597	1	positive regulation of epithelial cell proliferati
998	GO:0072385	0.387597	1	minus-end-directed organelle transport along micro
999	GO:0060047	0.387597	1	heart contraction
1000	GO:0030334	0.387597	1	regulation of cell migration
1001	GO:2000821	0.387597	1	regulation of grooming behavior
1002	GO:0070741	0.387597	1	response to interleukin-6
1003	GO:0050796	0.387597	1	regulation of insulin secretion
1004	GO:0032228	0.387597	1	regulation of synaptic transmission, GABAergic
1005	GO:0048382	0.387597	1	mesendoderm development
1006	GO:0008542	0.387597	1	visual learning
1007	GO:0010862	0.387597	1	positive regulation of pathway-restricted SMAD pro
1008	GO:2000373	0.387597	1	positive regulation of DNA topoisomerase (ATP-hydr
1009	GO:0032012	0.387597	1	regulation of ARF protein signal transduction
1010	GO:0051444	0.387597	1	negative regulation of ubiquitin-protein ligase ac
1011	GO:0010499	0.387597	1	proteasomal ubiquitin-independent protein cataboli
1012	GO:0031133	0.387597	1	regulation of axon diameter
1013	GO:0006405	0.387597	1	RNA export from nucleus
1014	GO:0007030	0.387597	1	Golgi organization
1015	GO:0009966	0.387597	1	regulation of signal transduction
1016	GO:0048705	0.387597	1	skeletal system morphogenesis
1017	GO:0006531	0.387597	1	aspartate metabolic process
1018	GO:0034244	0.387597	1	negative regulation of transcription elongation fr
1019	GO:0046959	0.387597	1	habituation
1020	GO:0051046	0.387597	1	regulation of secretion
1021	GO:0001829	0.387597	1	trophectodermal cell differentiation
1022	GO:0035115	0.387597	1	embryonic forelimb morphogenesis
1023	GO:0032459	0.387597	1	regulation of protein oligomerization
1024	GO:0030307	0.387597	1	positive regulation of cell growth
1025	GO:0048261	0.387597	1	negative regulation of receptor-mediated endocytos
1026	GO:0016082	0.387597	1	synaptic vesicle priming
1027	GO:0071392	0.387597	1	cellular response to estradiol stimulus
1028	GO:0060415	0.387597	1	muscle tissue morphogenesis
1029	GO:0035235	0.387597	1	ionotropic glutamate receptor signaling pathway
1030	GO:0018991	0.387597	1	oviposition
1031	GO:0072054	0.387597	1	renal outer medulla development
1032	GO:0003183	0.387597	1	mitral valve morphogenesis
1033	GO:0006414	0.387597	1	translational elongation
1034	GO:0030007	0.387597	1	cellular potassium ion homeostasis
1035	GO:0032006	0.387597	1	regulation of TOR signaling cascade
1036	GO:0060050	0.387597	1	positive regulation of protein glycosylation
1037	GO:0032482	0.387597	1	Rab protein signal transduction
1038	GO:0042220	0.387597	1	response to cocaine
1039	GO:0007176	0.387597	1	regulation of epidermal growth factor-activated re
1040	GO:0006544	0.387597	1	glycine metabolic process
1041	GO:0032042	0.387597	1	mitochondrial DNA metabolic process
1042	GO:0071347	0.387597	1	cellular response to interleukin-1
1043	GO:0008343	0.387597	1	adult feeding behavior
1044	GO:0045743	0.387597	1	positive regulation of fibroblast growth factor re
1045	GO:0070602	0.387597	1	regulation of centromeric sister chromatid cohesio
1046	GO:0045670	0.387597	1	regulation of osteoclast differentiation
1047	GO:0006865	0.387597	1	amino acid transport
1048	GO:0002230	0.387597	1	positive regulation of defense response to virus b
1049	GO:0032496	0.387597	1	response to lipopolysaccharide
1050	GO:0001702	0.387597	1	gastrulation with mouth forming second
1051	GO:0045596	0.387597	1	negative regulation of cell differentiation
1052	GO:0048011	0.387597	1	nerve growth factor receptor signaling pathway
1053	GO:0060976	0.387597	1	coronary vasculature development
1054	GO:0008053	0.387597	1	mitochondrial fusion
1055	GO:0007077	0.387597	1	mitotic nuclear envelope disassembly
1056	GO:0035281	0.387597	1	pre-miRNA export from nucleus
1057	GO:0045582	0.387597	1	positive regulation of T cell differentiation
1058	GO:0006527	0.387597	1	arginine catabolic process
1059	GO:0032331	0.387597	1	negative regulation of chondrocyte differentiation
1060	GO:0051569	0.387597	1	regulation of histone H3-K4 methylation
1061	GO:0071681	0.387597	1	cellular response to indole-3-methanol
1062	GO:0007043	0.387597	1	cell-cell junction assembly
1063	GO:0007519	0.387597	1	skeletal muscle tissue development
1064	GO:0071233	0.387597	1	cellular response to leucine
1065	GO:0006096	0.387597	1	glycolysis
1066	GO:0010225	0.387597	1	response to UV-C
1067	GO:0090091	0.387597	1	positive regulation of extracellular matrix disass
1068	GO:0043407	0.387597	1	negative regulation of MAP kinase activity
1069	GO:0045579	0.387597	1	positive regulation of B cell differentiation
1070	GO:0010606	0.387597	1	positive regulation of cytoplasmic mRNA processing
1071	GO:0016070	0.387597	1	RNA metabolic process
1072	GO:0044387	0.387597	1	negative regulation of protein kinase activity by
1073	GO:0050432	0.387597	1	catecholamine secretion
1074	GO:0061324	0.387597	1	canonical Wnt receptor signaling pathway involved
1075	GO:0035112	0.387597	1	genitalia morphogenesis
1076	GO:0001579	0.387597	1	medium-chain fatty acid transport
1077	GO:0001944	0.387597	1	vasculature development
1078	GO:0007175	0.387597	1	negative regulation of epidermal growth factor-act
1079	GO:0071277	0.387597	1	cellular response to calcium ion
1080	GO:0061034	0.387597	1	olfactory bulb mitral cell layer development
1081	GO:0046166	0.387597	1	glyceraldehyde-3-phosphate biosynthetic process
1082	GO:0009411	0.387597	1	response to UV
1083	GO:0072033	0.387597	1	renal vesicle formation
1084	GO:0002821	0.387597	1	positive regulation of adaptive immune response
1085	GO:0051965	0.387597	1	positive regulation of synapse assembly
1086	GO:0044208	0.387597	1	'de novo' AMP biosynthetic process
1087	GO:2000780	0.387597	1	negative regulation of double-strand break repair
1088	GO:0051291	0.387597	1	protein heterooligomerization
1089	GO:0051228	0.387597	1	mitotic spindle disassembly
1090	GO:0007586	0.387597	1	digestion
1091	GO:0072053	0.387597	1	renal inner medulla development
1092	GO:0045664	0.387597	1	regulation of neuron differentiation
1093	GO:0048352	0.387597	1	paraxial mesoderm structural organization
1094	GO:0030902	0.387597	1	hindbrain development
1095	GO:0000422	0.387597	1	mitochondrion degradation
1096	GO:0006821	0.387597	1	chloride transport
1097	GO:2000369	0.387597	1	regulation of clathrin-mediated endocytosis
1098	GO:0048041	0.387597	1	focal adhesion assembly
1099	GO:0007517	0.387597	1	muscle organ development
1100	GO:0060485	0.387597	1	mesenchyme development
1101	GO:0008631	0.387597	1	induction of apoptosis by oxidative stress
1102	GO:0033169	0.387597	1	histone H3-K9 demethylation
1103	GO:0051491	0.387597	1	positive regulation of filopodium assembly
1104	GO:0061047	0.387597	1	positive regulation of branching involved in lung
1105	GO:0006101	0.387597	1	citrate metabolic process
1106	GO:0007422	0.387597	1	peripheral nervous system development
1107	GO:0070585	0.387597	1	protein localization in mitochondrion
1108	GO:0032270	0.387597	1	positive regulation of cellular protein metabolic
1109	GO:0072132	0.387597	1	mesenchyme morphogenesis
1110	GO:0015743	0.387597	1	malate transport
1111	GO:0051443	0.387597	1	positive regulation of ubiquitin-protein ligase ac
1112	GO:0030335	0.387597	1	positive regulation of cell migration
1113	GO:0006811	0.387597	1	ion transport
1114	GO:0060125	0.387597	1	negative regulation of growth hormone secretion
1115	GO:0006936	0.387597	1	muscle contraction
1116	GO:0035335	0.387597	1	peptidyl-tyrosine dephosphorylation
1117	GO:0003215	0.387597	1	cardiac right ventricle morphogenesis
1118	GO:0021563	0.387597	1	glossopharyngeal nerve development
1119	GO:0010666	0.387597	1	positive regulation of cardiac muscle cell apoptot
1120	GO:0014032	0.387597	1	neural crest cell development
1121	GO:0045844	0.387597	1	positive regulation of striated muscle tissue deve
1122	GO:0048844	0.387597	1	artery morphogenesis
1123	GO:0040008	0.387597	1	regulation of growth
1124	GO:0030837	0.387597	1	negative regulation of actin filament polymerizati
1125	GO:0033147	0.387597	1	negative regulation of intracellular estrogen rece
1126	GO:0050891	0.387597	1	multicellular organismal water homeostasis
1127	GO:0006814	0.387597	1	sodium ion transport
1128	GO:0006359	0.387597	1	regulation of transcription from RNA polymerase II
1129	GO:0006508	0.387597	1	proteolysis
1130	GO:0043405	0.387597	1	regulation of MAP kinase activity
1131	GO:0010718	0.387597	1	positive regulation of epithelial to mesenchymal t
1132	GO:0051013	0.387597	1	microtubule severing
1133	GO:0046907	0.387597	1	intracellular transport
1134	GO:2000270	0.387597	1	negative regulation of fibroblast apoptotic proces
1135	GO:0048617	0.387597	1	embryonic foregut morphogenesis
1136	GO:0001955	0.387597	1	blood vessel maturation
1137	GO:0034389	0.387597	1	lipid particle organization
1138	GO:0051591	0.387597	1	response to cAMP
1139	GO:0000052	0.387597	1	citrulline metabolic process
1140	GO:0030239	0.387597	1	myofibril assembly
1141	GO:0043588	0.387597	1	skin development
1142	GO:0035774	0.387597	1	positive regulation of insulin secretion involved
1143	GO:0038108	0.387597	1	negative regulation of appetite by leptin-mediated
1144	GO:0045671	0.387597	1	negative regulation of osteoclast differentiation
1145	GO:2000811	0.387597	1	negative regulation of anoikis
1146	GO:0061000	0.387597	1	negative regulation of dendritic spine development
1147	GO:0000902	0.387597	1	cell morphogenesis
1148	GO:0072593	0.387597	1	reactive oxygen species metabolic process
1149	GO:0019433	0.387597	1	triglyceride catabolic process
1150	GO:0030578	0.387597	1	PML body organization
1151	GO:0042147	0.387597	1	retrograde transport, endosome to Golgi
1152	GO:0048711	0.387597	1	positive regulation of astrocyte differentiation
1153	GO:0000209	0.387597	1	protein polyubiquitination
1154	GO:0000578	0.387597	1	embryonic axis specification
1155	GO:2001222	0.387597	1	regulation of neuron migration
1156	GO:0015949	0.387597	1	nucleobase-containing small molecule interconversi
1157	GO:0006644	0.387597	1	phospholipid metabolic process
1158	GO:0001840	0.387597	1	neural plate development
1159	GO:0072071	0.387597	1	renal interstitial cell differentiation
1160	GO:2000352	0.387597	1	negative regulation of endothelial cell apoptotic
1161	GO:1900275	0.387597	1	negative regulation of phospholipase C activity
1162	GO:0010667	0.387597	1	negative regulation of cardiac muscle cell apoptot
1163	GO:0031111	0.387597	1	negative regulation of microtubule polymerization
1164	GO:0034333	0.387597	1	adherens junction assembly
1165	GO:0007160	0.387597	1	cell-matrix adhesion
1166	GO:0048560	0.387597	1	establishment of anatomical structure orientation
1167	GO:0072332	0.387597	1	signal transduction by p53 class mediator resultin
1168	GO:0006879	0.387597	1	cellular iron ion homeostasis
1169	GO:0071454	0.387597	1	cellular response to anoxia
1170	GO:0000470	0.387597	1	maturation of LSU-rRNA
1171	GO:0032148	0.387597	1	activation of protein kinase B activity
1172	GO:0007162	0.387597	1	negative regulation of cell adhesion
1173	GO:0007064	0.387597	1	mitotic sister chromatid cohesion
1174	GO:0051607	0.387597	1	defense response to virus
1175	GO:0050927	0.387597	1	positive regulation of positive chemotaxis
1176	GO:0048208	0.387597	1	COPII vesicle coating
1177	GO:0035329	0.387597	1	hippo signaling cascade
1178	GO:0007163	0.387597	1	establishment or maintenance of cell polarity
1179	GO:0046839	0.387597	1	phospholipid dephosphorylation
1180	GO:0019083	0.387597	1	viral transcription
1181	GO:0030703	0.387597	1	eggshell formation
1182	GO:0033227	0.387597	1	dsRNA transport
1183	GO:0060440	0.387597	1	trachea formation
1184	GO:0014912	0.387597	1	negative regulation of smooth muscle cell migratio
1185	GO:0070914	0.387597	1	UV-damage excision repair
1186	GO:0001706	0.387597	1	endoderm formation
1187	GO:0045081	0.387597	1	negative regulation of interleukin-10 biosynthetic
1188	GO:0090239	0.387597	1	regulation of histone H4 acetylation
1189	GO:1900063	0.387597	1	regulation of peroxisome organization
1190	GO:0033137	0.387597	1	negative regulation of peptidyl-serine phosphoryla
1191	GO:0000291	0.387597	1	nuclear-transcribed mRNA catabolic process, exonuc
1192	GO:0003007	0.387597	1	heart morphogenesis
1193	GO:0006045	0.387597	1	N-acetylglucosamine biosynthetic process
1194	GO:0006883	0.387597	1	cellular sodium ion homeostasis
1195	GO:0042982	0.387597	1	amyloid precursor protein metabolic process
1196	GO:0045104	0.387597	1	intermediate filament cytoskeleton organization
1197	GO:2001253	0.387597	1	regulation of histone H3-K36 trimethylation
1198	GO:0032386	0.387597	1	regulation of intracellular transport
1199	GO:0021983	0.387597	1	pituitary gland development
1200	GO:0000717	0.387597	1	nucleotide-excision repair, DNA duplex unwinding
1201	GO:1900026	0.387597	1	positive regulation of substrate adhesion-dependen
1202	GO:0034067	0.387597	1	protein localization in Golgi apparatus
1203	GO:0051346	0.387597	1	negative regulation of hydrolase activity
1204	GO:0007599	0.387597	1	hemostasis
1205	GO:0010824	0.387597	1	regulation of centrosome duplication
1206	GO:0003148	0.387597	1	outflow tract septum morphogenesis
1207	GO:0007035	0.387597	1	vacuolar acidification
1208	GO:0050714	0.387597	1	positive regulation of protein secretion
1209	GO:0051482	0.387597	1	elevation of cytosolic calcium ion concentration i
1210	GO:0044334	0.387597	1	canonical Wnt receptor signaling pathway involved
1211	GO:0009953	0.387597	1	dorsal/ventral pattern formation
1212	GO:1900038	0.387597	1	negative regulation of cellular response to hypoxi
1213	GO:0008625	0.387597	1	induction of apoptosis via death domain receptors
1214	GO:0046475	0.387597	1	glycerophospholipid catabolic process
1215	GO:0016188	0.387597	1	synaptic vesicle maturation
1216	GO:0010975	0.387597	1	regulation of neuron projection development
1217	GO:0071346	0.387597	1	cellular response to interferon-gamma
1218	GO:0010961	0.387597	1	cellular magnesium ion homeostasis
1219	GO:0005980	0.387597	1	glycogen catabolic process
1220	GO:0045765	0.387597	1	regulation of angiogenesis
1221	GO:0031103	0.387597	1	axon regeneration
1222	GO:0003151	0.387597	1	outflow tract morphogenesis
1223	GO:0060315	0.387597	1	negative regulation of ryanodine-sensitive calcium
1224	GO:0048146	0.387597	1	positive regulation of fibroblast proliferation
1225	GO:0016338	0.387597	1	calcium-independent cell-cell adhesion
1226	GO:0043488	0.387597	1	regulation of mRNA stability
1227	GO:0030326	0.387597	1	embryonic limb morphogenesis
1228	GO:0045786	0.387597	1	negative regulation of cell cycle
1229	GO:0048096	0.387597	1	chromatin-mediated maintenance of transcription
1230	GO:0070997	0.387597	1	neuron death
1231	GO:0006509	0.387597	1	membrane protein ectodomain proteolysis
1232	GO:0046040	0.387597	1	IMP metabolic process
1233	GO:0072583	0.387597	1	clathrin-mediated endocytosis
1234	GO:0071380	0.387597	1	cellular response to prostaglandin E stimulus
1235	GO:0060372	0.387597	1	regulation of atrial cardiomyocyte membrane repola
1236	GO:0007267	0.387597	1	cell-cell signaling
1237	GO:0060742	0.387597	1	epithelial cell differentiation involved in prosta
1238	GO:0045603	0.387597	1	positive regulation of endothelial cell differenti
1239	GO:0030997	0.387597	1	regulation of centriole-centriole cohesion
1240	GO:0071374	0.387597	1	cellular response to parathyroid hormone stimulus
1241	GO:0003338	0.387597	1	metanephros morphogenesis
1242	GO:0051292	0.387597	1	nuclear pore complex assembly
1243	GO:0008217	0.387597	1	regulation of blood pressure
1244	GO:0045948	0.387597	1	positive regulation of translational initiation
1245	GO:0016241	0.387597	1	regulation of macroautophagy
1246	GO:0001658	0.387597	1	branching involved in ureteric bud morphogenesis
1247	GO:0071805	0.387597	1	potassium ion transmembrane transport
1248	GO:0048513	0.387597	1	organ development
1249	GO:0035970	0.387597	1	peptidyl-threonine dephosphorylation
1250	GO:0031023	0.387597	1	microtubule organizing center organization
1251	GO:0051016	0.387597	1	barbed-end actin filament capping
1252	GO:0007158	0.387597	1	neuron cell-cell adhesion
1253	GO:0048562	0.387597	1	embryonic organ morphogenesis
1254	GO:0060612	0.387597	1	adipose tissue development
1255	GO:0007188	0.387597	1	adenylate cyclase-modulating G-protein coupled rec
1256	GO:0071548	0.387597	1	response to dexamethasone stimulus
1257	GO:0046015	0.387597	1	regulation of transcription by glucose
1258	GO:0035116	0.387597	1	embryonic hindlimb morphogenesis
1259	GO:0060982	0.387597	1	coronary artery morphogenesis
1260	GO:0060492	0.387597	1	lung induction
1261	GO:0016239	0.387597	1	positive regulation of macroautophagy
1262	GO:0060048	0.387597	1	cardiac muscle contraction
1263	GO:0006906	0.387597	1	vesicle fusion
1264	GO:0006334	0.387597	1	nucleosome assembly
1265	GO:0007193	0.387597	1	adenylate cyclase-inhibiting G-protein coupled rec

## Sheet: SC_DOWN_MF
rowind	go_id	occurrences	tot_count	description
0	GO:0046872	17.1315	43	metal ion binding
1	GO:0005524	16.3347	41	ATP binding
2	GO:0003723	14.741	37	RNA binding
3	GO:0005509	6.77291	17	calcium ion binding
4	GO:0042802	6.77291	17	identical protein binding
5	GO:0042803	6.77291	17	protein homodimerization activity
6	GO:0045296	4.38247	11	cadherin binding
7	GO:0008017	4.38247	11	microtubule binding
8	GO:0003677	3.98406	10	DNA binding
9	GO:0019901	3.18725	8	protein kinase binding
10	GO:0031625	3.18725	8	ubiquitin protein ligase binding
11	GO:0046982	3.18725	8	protein heterodimerization activity
12	GO:0019904	2.78884	7	protein domain specific binding
13	GO:0004674	2.78884	7	protein serine/threonine kinase activity
14	GO:0005525	2.78884	7	GTP binding
15	GO:0008270	2.78884	7	zinc ion binding
16	GO:0008022	2.39044	6	protein C-terminus binding
17	GO:0017137	2.39044	6	Rab GTPase binding
18	GO:0008134	2.39044	6	transcription factor binding
19	GO:0003779	2.39044	6	actin binding
20	GO:0005516	2.39044	6	calmodulin binding
21	GO:0044325	1.99203	5	ion channel binding
22	GO:0003729	1.99203	5	mRNA binding
23	GO:0003700	1.99203	5	sequence-specific DNA binding transcription factor
24	GO:0004004	1.99203	5	ATP-dependent RNA helicase activity
25	GO:0003774	1.99203	5	motor activity
26	GO:0005085	1.99203	5	guanyl-nucleotide exchange factor activity
27	GO:0003924	1.99203	5	GTPase activity
28	GO:0005096	1.99203	5	GTPase activator activity
29	GO:0019900	1.59363	4	kinase binding
30	GO:0051015	1.59363	4	actin filament binding
31	GO:0003743	1.59363	4	translation initiation factor activity
32	GO:0003682	1.59363	4	chromatin binding
33	GO:0019899	1.59363	4	enzyme binding
34	GO:0008135	1.59363	4	translation factor activity, nucleic acid binding
35	GO:0030674	1.59363	4	protein binding, bridging
36	GO:0000980	1.59363	4	RNA polymerase II distal enhancer sequence-specifi
37	GO:0004842	1.59363	4	ubiquitin-protein ligase activity
38	GO:0008289	1.59363	4	lipid binding
39	GO:0005245	1.59363	4	voltage-gated calcium channel activity
40	GO:0032947	1.59363	4	protein complex scaffold
41	GO:0005089	1.19522	3	Rho guanyl-nucleotide exchange factor activity
42	GO:0030507	1.19522	3	spectrin binding
43	GO:0015459	1.19522	3	potassium channel regulator activity
44	GO:0000287	1.19522	3	magnesium ion binding
45	GO:0030506	1.19522	3	ankyrin binding
46	GO:0001103	1.19522	3	RNA polymerase II repressing transcription factor
47	GO:0015293	1.19522	3	symporter activity
48	GO:0070840	1.19522	3	dynein complex binding
49	GO:0003725	1.19522	3	double-stranded RNA binding
50	GO:0004386	1.19522	3	helicase activity
51	GO:0002020	1.19522	3	protease binding
52	GO:0030246	1.19522	3	carbohydrate binding
53	GO:0005200	1.19522	3	structural constituent of cytoskeleton
54	GO:0004672	1.19522	3	protein kinase activity
55	GO:0019905	1.19522	3	syntaxin binding
56	GO:0008201	1.19522	3	heparin binding
57	GO:0000978	1.19522	3	RNA polymerase II core promoter proximal region se
58	GO:0048306	1.19522	3	calcium-dependent protein binding
59	GO:0030276	1.19522	3	clathrin binding
60	GO:0005544	1.19522	3	calcium-dependent phospholipid binding
61	GO:0050660	1.19522	3	flavin adenine dinucleotide binding
62	GO:0003713	1.19522	3	transcription coactivator activity
63	GO:0016491	1.19522	3	oxidoreductase activity
64	GO:0016874	0.796813	2	ligase activity
65	GO:0001102	0.796813	2	RNA polymerase II activating transcription factor
66	GO:0043565	0.796813	2	sequence-specific DNA binding
67	GO:0030742	0.796813	2	GTP-dependent protein binding
68	GO:0005102	0.796813	2	receptor binding
69	GO:0003697	0.796813	2	single-stranded DNA binding
70	GO:0003883	0.796813	2	CTP synthase activity
71	GO:0051920	0.796813	2	peroxiredoxin activity
72	GO:0030695	0.796813	2	GTPase regulator activity
73	GO:0003777	0.796813	2	microtubule motor activity
74	GO:0030331	0.796813	2	estrogen receptor binding
75	GO:0005262	0.796813	2	calcium channel activity
76	GO:0023026	0.796813	2	MHC class II protein complex binding
77	GO:0046332	0.796813	2	SMAD binding
78	GO:0004722	0.796813	2	protein serine/threonine phosphatase activity
79	GO:0042826	0.796813	2	histone deacetylase binding
80	GO:0005506	0.796813	2	iron ion binding
81	GO:0003676	0.796813	2	nucleic acid binding
82	GO:0070300	0.796813	2	phosphatidic acid binding
83	GO:0031402	0.796813	2	sodium ion binding
84	GO:0005545	0.796813	2	1-phosphatidylinositol binding
85	GO:0044212	0.796813	2	transcription regulatory region DNA binding
86	GO:0051393	0.796813	2	alpha-actinin binding
87	GO:0017124	0.796813	2	SH3 domain binding
88	GO:0051010	0.796813	2	microtubule plus-end binding
89	GO:0004683	0.796813	2	calmodulin-dependent protein kinase activity
90	GO:0031369	0.796813	2	translation initiation factor binding
91	GO:0051537	0.796813	2	2 iron, 2 sulfur cluster binding
92	GO:0017112	0.796813	2	Rab guanyl-nucleotide exchange factor activity
93	GO:0008331	0.796813	2	high voltage-gated calcium channel activity
94	GO:0070491	0.796813	2	repressing transcription factor binding
95	GO:0003730	0.796813	2	mRNA 3'-UTR binding
96	GO:0008092	0.796813	2	cytoskeletal protein binding
97	GO:0004860	0.796813	2	protein kinase inhibitor activity
98	GO:0020037	0.796813	2	heme binding
99	GO:0017070	0.796813	2	U6 snRNA binding
100	GO:0043531	0.796813	2	ADP binding
101	GO:0016247	0.796813	2	channel regulator activity
102	GO:0030955	0.796813	2	potassium ion binding
103	GO:0032403	0.796813	2	protein complex binding
104	GO:0051117	0.796813	2	ATPase binding
105	GO:0003964	0.796813	2	RNA-directed DNA polymerase activity
106	GO:0030621	0.796813	2	U4 snRNA binding
107	GO:0050839	0.796813	2	cell adhesion molecule binding
108	GO:0015114	0.796813	2	phosphate ion transmembrane transporter activity
109	GO:0030247	0.796813	2	polysaccharide binding
110	GO:0001105	0.796813	2	RNA polymerase II transcription coactivator activi
111	GO:0003690	0.796813	2	double-stranded DNA binding
112	GO:0003727	0.796813	2	single-stranded RNA binding
113	GO:0005080	0.796813	2	protein kinase C binding
114	GO:0004725	0.796813	2	protein tyrosine phosphatase activity
115	GO:0016887	0.796813	2	ATPase activity
116	GO:0004721	0.796813	2	phosphoprotein phosphatase activity
117	GO:0005215	0.796813	2	transporter activity
118	GO:0043008	0.796813	2	ATP-dependent protein binding
119	GO:0000049	0.796813	2	tRNA binding
120	GO:0001047	0.796813	2	core promoter binding
121	GO:0031624	0.398406	1	ubiquitin conjugating enzyme binding
122	GO:0016740	0.398406	1	transferase activity
123	GO:0051996	0.398406	1	squalene synthase activity
124	GO:0016309	0.398406	1	1-phosphatidylinositol-5-phosphate 4-kinase activi
125	GO:0005088	0.398406	1	Ras guanyl-nucleotide exchange factor activity
126	GO:0046875	0.398406	1	ephrin receptor binding
127	GO:0001221	0.398406	1	transcription cofactor binding
128	GO:0003726	0.398406	1	double-stranded RNA adenosine deaminase activity
129	GO:0005355	0.398406	1	glucose transmembrane transporter activity
130	GO:0004019	0.398406	1	adenylosuccinate synthase activity
131	GO:0004806	0.398406	1	triglyceride lipase activity
132	GO:0004653	0.398406	1	polypeptide N-acetylgalactosaminyltransferase acti
133	GO:0043274	0.398406	1	phospholipase binding
134	GO:0009931	0.398406	1	calcium-dependent protein serine/threonine kinase
135	GO:0004075	0.398406	1	biotin carboxylase activity
136	GO:0043021	0.398406	1	ribonucleoprotein complex binding
137	GO:0070034	0.398406	1	telomeric RNA binding
138	GO:0004572	0.398406	1	mannosyl-oligosaccharide 1,3-1,6-alpha-mannosidase
139	GO:0046625	0.398406	1	sphingolipid binding
140	GO:0031386	0.398406	1	protein tag
141	GO:0032557	0.398406	1	pyrimidine ribonucleotide binding
142	GO:0043015	0.398406	1	gamma-tubulin binding
143	GO:0008093	0.398406	1	cytoskeletal adaptor activity
144	GO:0031492	0.398406	1	nucleosomal DNA binding
145	GO:0043560	0.398406	1	insulin receptor substrate binding
146	GO:0070530	0.398406	1	K63-linked polyubiquitin binding
147	GO:0015379	0.398406	1	potassium:chloride symporter activity
148	GO:0005092	0.398406	1	GDP-dissociation inhibitor activity
149	GO:0046961	0.398406	1	proton-transporting ATPase activity, rotational me
150	GO:0005004	0.398406	1	GPI-linked ephrin receptor activity
151	GO:0004702	0.398406	1	receptor signaling protein serine/threonine kinase
152	GO:0008236	0.398406	1	serine-type peptidase activity
153	GO:0022851	0.398406	1	GABA-gated chloride ion channel activity
154	GO:0051864	0.398406	1	histone demethylase activity (H3-K36 specific)
155	GO:0004449	0.398406	1	isocitrate dehydrogenase (NAD+) activity
156	GO:0019888	0.398406	1	protein phosphatase regulator activity
157	GO:0004930	0.398406	1	G-protein coupled receptor activity
158	GO:0003707	0.398406	1	steroid hormone receptor activity
159	GO:0008073	0.398406	1	ornithine decarboxylase inhibitor activity
160	GO:0051538	0.398406	1	3 iron, 4 sulfur cluster binding
161	GO:0043422	0.398406	1	protein kinase B binding
162	GO:0070728	0.398406	1	leucine binding
163	GO:0031593	0.398406	1	polyubiquitin binding
164	GO:0015079	0.398406	1	potassium ion transmembrane transporter activity
165	GO:0004675	0.398406	1	transmembrane receptor protein serine/threonine ki
166	GO:0047134	0.398406	1	protein-disulfide reductase activity
167	GO:0008429	0.398406	1	phosphatidylethanolamine binding
168	GO:0000062	0.398406	1	fatty-acyl-CoA binding
169	GO:0070411	0.398406	1	I-SMAD binding
170	GO:0030976	0.398406	1	thiamine pyrophosphate binding
171	GO:0016208	0.398406	1	AMP binding
172	GO:0043533	0.398406	1	inositol 1,3,4,5 tetrakisphosphate binding
173	GO:0004723	0.398406	1	calcium-dependent protein serine/threonine phospha
174	GO:0071795	0.398406	1	K11-linked polyubiquitin binding
175	GO:0004310	0.398406	1	farnesyl-diphosphate farnesyltransferase activity
176	GO:0004551	0.398406	1	nucleotide diphosphatase activity
177	GO:0017130	0.398406	1	poly(C) RNA binding
178	GO:0030170	0.398406	1	pyridoxal phosphate binding
179	GO:0036002	0.398406	1	pre-mRNA binding
180	GO:0030911	0.398406	1	TPR domain binding
181	GO:0004620	0.398406	1	phospholipase activity
182	GO:0070063	0.398406	1	RNA polymerase binding
183	GO:0016301	0.398406	1	kinase activity
184	GO:0004074	0.398406	1	biliverdin reductase activity
185	GO:0016787	0.398406	1	hydrolase activity
186	GO:0048037	0.398406	1	cofactor binding
187	GO:0001206	0.398406	1	RNA polymerase II distal enhancer sequence-specifi
188	GO:0030165	0.398406	1	PDZ domain binding
189	GO:0008536	0.398406	1	Ran GTPase binding
190	GO:0019825	0.398406	1	oxygen binding
191	GO:0008761	0.398406	1	UDP-N-acetylglucosamine 2-epimerase activity
192	GO:0045499	0.398406	1	chemorepellent activity
193	GO:0004622	0.398406	1	lysophospholipase activity
194	GO:0034602	0.398406	1	oxoglutarate dehydrogenase (NAD+) activity
195	GO:0035615	0.398406	1	clathrin adaptor activity
196	GO:0034237	0.398406	1	protein kinase A regulatory subunit binding
197	GO:0044548	0.398406	1	S100 protein binding
198	GO:0005178	0.398406	1	integrin binding
199	GO:0017110	0.398406	1	nucleoside-diphosphatase activity
200	GO:0045153	0.398406	1	electron transporter, transferring electrons withi
201	GO:0043515	0.398406	1	kinetochore binding
202	GO:0032182	0.398406	1	small conjugating protein binding
203	GO:0008143	0.398406	1	poly(A) RNA binding
204	GO:0070181	0.398406	1	SSU rRNA binding
205	GO:0016403	0.398406	1	dimethylargininase activity
206	GO:0004740	0.398406	1	pyruvate dehydrogenase (acetyl-transferring) kinas
207	GO:0050459	0.398406	1	ethanolamine-phosphate phospho-lyase activity
208	GO:0004591	0.398406	1	oxoglutarate dehydrogenase (succinyl-transferring)
209	GO:0005198	0.398406	1	structural molecule activity
210	GO:0017016	0.398406	1	Ras GTPase binding
211	GO:0005487	0.398406	1	nucleocytoplasmic transporter activity
212	GO:0050811	0.398406	1	GABA receptor binding
213	GO:0005344	0.398406	1	oxygen transporter activity
214	GO:0008308	0.398406	1	voltage-gated anion channel activity
215	GO:0016706	0.398406	1	oxidoreductase activity, acting on paired donors,
216	GO:0009055	0.398406	1	electron carrier activity
217	GO:0030371	0.398406	1	translation repressor activity
218	GO:0031434	0.398406	1	mitogen-activated protein kinase kinase binding
219	GO:0030145	0.398406	1	manganese ion binding
220	GO:0051082	0.398406	1	unfolded protein binding
221	GO:0005289	0.398406	1	high affinity arginine transmembrane transporter a
222	GO:0031490	0.398406	1	chromatin DNA binding
223	GO:0008568	0.398406	1	microtubule-severing ATPase activity
224	GO:0071889	0.398406	1	14-3-3 protein binding
225	GO:0030295	0.398406	1	protein kinase activator activity
226	GO:0008970	0.398406	1	phosphatidylcholine 1-acylhydrolase activity
227	GO:0001222	0.398406	1	transcription corepressor binding
228	GO:0050750	0.398406	1	low-density lipoprotein particle receptor binding
229	GO:0045134	0.398406	1	uridine-diphosphatase activity
230	GO:0030350	0.398406	1	iron-responsive element binding
231	GO:0031871	0.398406	1	proteinase activated receptor binding
232	GO:0042974	0.398406	1	retinoic acid receptor binding
233	GO:0035257	0.398406	1	nuclear hormone receptor binding
234	GO:0019777	0.398406	1	Atg12 ligase activity
235	GO:0043559	0.398406	1	insulin binding
236	GO:0000979	0.398406	1	RNA polymerase II core promoter sequence-specific
237	GO:0008190	0.398406	1	eukaryotic initiation factor 4E binding
238	GO:0001205	0.398406	1	RNA polymerase II distal enhancer sequence-specifi
239	GO:0005229	0.398406	1	intracellular calcium activated chloride channel a
240	GO:0017128	0.398406	1	phospholipid scramblase activity
241	GO:0004553	0.398406	1	hydrolase activity, hydrolyzing O-glycosyl compoun
242	GO:0016684	0.398406	1	oxidoreductase activity, acting on peroxide as acc
243	GO:0015245	0.398406	1	fatty acid transporter activity
244	GO:0042288	0.398406	1	MHC class I protein binding
245	GO:0004222	0.398406	1	metalloendopeptidase activity
246	GO:0004613	0.398406	1	phosphoenolpyruvate carboxykinase (GTP) activity
247	GO:0005249	0.398406	1	voltage-gated potassium channel activity
248	GO:0004459	0.398406	1	L-lactate dehydrogenase activity
249	GO:0022850	0.398406	1	serotonin-gated cation channel activity
250	GO:0000981	0.398406	1	sequence-specific DNA binding RNA polymerase II tr
251	GO:0004879	0.398406	1	ligand-activated sequence-specific DNA binding RNA
252	GO:0019903	0.398406	1	protein phosphatase binding
253	GO:0004871	0.398406	1	signal transducer activity
254	GO:0046934	0.398406	1	phosphatidylinositol-4,5-bisphosphate 3-kinase act
255	GO:0051287	0.398406	1	NAD binding
256	GO:0004843	0.398406	1	ubiquitin-specific protease activity
257	GO:0048487	0.398406	1	beta-tubulin binding
258	GO:0048156	0.398406	1	tau protein binding
259	GO:0032454	0.398406	1	histone demethylase activity (H3-K9 specific)
260	GO:0015250	0.398406	1	water channel activity
261	GO:0097001	0.398406	1	ceramide binding
262	GO:0004867	0.398406	1	serine-type endopeptidase inhibitor activity
263	GO:0001228	0.398406	1	RNA polymerase II transcription regulatory region
264	GO:0003983	0.398406	1	UTP:glucose-1-phosphate uridylyltransferase activi
265	GO:0030374	0.398406	1	ligand-dependent nuclear receptor transcription co
266	GO:0005546	0.398406	1	phosphatidylinositol-4,5-bisphosphate binding
267	GO:0008526	0.398406	1	phosphatidylinositol transporter activity
268	GO:0004467	0.398406	1	long-chain fatty acid-CoA ligase activity
269	GO:0030676	0.398406	1	Rac guanyl-nucleotide exchange factor activity
270	GO:0032542	0.398406	1	sulfiredoxin activity
271	GO:0005158	0.398406	1	insulin receptor binding
272	GO:0001664	0.398406	1	G-protein coupled receptor binding
273	GO:0008046	0.398406	1	axon guidance receptor activity
274	GO:0015227	0.398406	1	acyl carnitine transporter activity
275	GO:0034450	0.398406	1	ubiquitin-ubiquitin ligase activity
276	GO:0044388	0.398406	1	small protein activating enzyme binding
277	GO:0008427	0.398406	1	calcium-dependent protein kinase inhibitor activit
278	GO:0004791	0.398406	1	thioredoxin-disulfide reductase activity
279	GO:0004741	0.398406	1	[pyruvate dehydrogenase (lipoamide)] phosphatase a
280	GO:0004598	0.398406	1	peptidylamidoglycolate lyase activity
281	GO:0005319	0.398406	1	lipid transporter activity
282	GO:0016807	0.398406	1	cysteine-type carboxypeptidase activity
283	GO:0005385	0.398406	1	zinc ion transmembrane transporter activity
284	GO:0046983	0.398406	1	protein dimerization activity
285	GO:0005523	0.398406	1	tropomyosin binding
286	GO:0005391	0.398406	1	sodium:potassium-exchanging ATPase activity
287	GO:0035259	0.398406	1	glucocorticoid receptor binding
288	GO:0034452	0.398406	1	dynactin binding
289	GO:0008906	0.398406	1	inosine kinase activity
290	GO:0035064	0.398406	1	methylated histone residue binding
291	GO:0004176	0.398406	1	ATP-dependent peptidase activity
292	GO:0005547	0.398406	1	phosphatidylinositol-3,4,5-trisphosphate binding
293	GO:0003746	0.398406	1	translation elongation factor activity
294	GO:0005093	0.398406	1	Rab GDP-dissociation inhibitor activity
295	GO:0022820	0.398406	1	potassium ion symporter activity
296	GO:0017069	0.398406	1	snRNA binding
297	GO:0043621	0.398406	1	protein self-association
298	GO:0045155	0.398406	1	electron transporter, transferring electrons from
299	GO:0003845	0.398406	1	11-beta-hydroxysteroid dehydrogenase [NAD(P)] acti
300	GO:0004175	0.398406	1	endopeptidase activity
301	GO:0004550	0.398406	1	nucleoside diphosphate kinase activity
302	GO:0035827	0.398406	1	rubidium ion transmembrane transporter activity
303	GO:0000976	0.398406	1	transcription regulatory region sequence-specific
304	GO:0005086	0.398406	1	ARF guanyl-nucleotide exchange factor activity
305	GO:0008324	0.398406	1	cation transmembrane transporter activity
306	GO:0017127	0.398406	1	cholesterol transporter activity
307	GO:0047391	0.398406	1	alkylglycerophosphoethanolamine phosphodiesterase
308	GO:0004713	0.398406	1	protein tyrosine kinase activity
309	GO:0070888	0.398406	1	E-box binding
310	GO:0003989	0.398406	1	acetyl-CoA carboxylase activity
311	GO:0032266	0.398406	1	phosphatidylinositol-3-phosphate binding
312	GO:0070016	0.398406	1	armadillo repeat domain binding
313	GO:0035254	0.398406	1	glutamate receptor binding
314	GO:0008273	0.398406	1	calcium, potassium:sodium antiporter activity
315	GO:0001085	0.398406	1	RNA polymerase II transcription factor binding
316	GO:0047499	0.398406	1	calcium-independent phospholipase A2 activity
317	GO:0017056	0.398406	1	structural constituent of nuclear pore
318	GO:0005047	0.398406	1	signal recognition particle binding
319	GO:0050692	0.398406	1	DBD domain binding
320	GO:0030379	0.398406	1	neurotensin receptor activity, non-G-protein coupl
321	GO:0071796	0.398406	1	K6-linked polyubiquitin binding
322	GO:0034046	0.398406	1	poly(G) RNA binding
323	GO:0019157	0.398406	1	malate oxidase activity
324	GO:0035575	0.398406	1	histone demethylase activity (H4-K20 specific)
325	GO:0004697	0.398406	1	protein kinase C activity
326	GO:0051379	0.398406	1	epinephrine binding
327	GO:0010465	0.398406	1	nerve growth factor receptor activity
328	GO:0042500	0.398406	1	aspartic endopeptidase activity, intramembrane cle
329	GO:0035326	0.398406	1	enhancer binding
330	GO:0004129	0.398406	1	cytochrome-c oxidase activity
331	GO:0043425	0.398406	1	bHLH transcription factor binding
332	GO:0019776	0.398406	1	Atg8 ligase activity
333	GO:0032050	0.398406	1	clathrin heavy chain binding
334	GO:0038036	0.398406	1	sphingosine-1-phosphate receptor activity
335	GO:0016303	0.398406	1	1-phosphatidylinositol-3-kinase activity
336	GO:0000339	0.398406	1	RNA cap binding
337	GO:0009384	0.398406	1	N-acylmannosamine kinase activity
338	GO:0017048	0.398406	1	Rho GTPase binding
339	GO:0004571	0.398406	1	mannosyl-oligosaccharide 1,2-alpha-mannosidase act
340	GO:0004890	0.398406	1	GABA-A receptor activity
341	GO:0016772	0.398406	1	transferase activity, transferring phosphorus-cont
342	GO:0004602	0.398406	1	glutathione peroxidase activity
343	GO:0005521	0.398406	1	lamin binding
344	GO:0004252	0.398406	1	serine-type endopeptidase activity
345	GO:0031418	0.398406	1	L-ascorbic acid binding
346	GO:0060002	0.398406	1	plus-end directed microfilament motor activity
347	GO:0008013	0.398406	1	beta-catenin binding
348	GO:0032452	0.398406	1	histone demethylase activity
349	GO:0008188	0.398406	1	neuropeptide receptor activity
350	GO:0015485	0.398406	1	cholesterol binding
351	GO:0035004	0.398406	1	phosphatidylinositol 3-kinase activity
352	GO:0051539	0.398406	1	4 iron, 4 sulfur cluster binding
353	GO:0001046	0.398406	1	core promoter sequence-specific DNA binding
354	GO:0005507	0.398406	1	copper ion binding
355	GO:0042954	0.398406	1	lipoprotein transporter activity
356	GO:0004709	0.398406	1	MAP kinase kinase kinase activity
357	GO:0008233	0.398406	1	peptidase activity
358	GO:0004689	0.398406	1	phosphorylase kinase activity
359	GO:0045294	0.398406	1	alpha-catenin binding
360	GO:0017111	0.398406	1	nucleoside-triphosphatase activity
361	GO:0003951	0.398406	1	NAD+ kinase activity
362	GO:0047186	0.398406	1	N-acetylneuraminate 7-O(or 9-O)-acetyltransferase
363	GO:0048406	0.398406	1	nerve growth factor binding
364	GO:0002162	0.398406	1	dystroglycan binding
365	GO:0001097	0.398406	1	TFIIH-class transcription factor binding
366	GO:0005483	0.398406	1	soluble NSF attachment protein activity
367	GO:0000993	0.398406	1	RNA polymerase II core binding
368	GO:0043395	0.398406	1	heparan sulfate proteoglycan binding
369	GO:0004771	0.398406	1	sterol esterase activity
370	GO:0016799	0.398406	1	hydrolase activity, hydrolyzing N-glycosyl compoun
371	GO:0017151	0.398406	1	DEAD/H-box RNA helicase binding
372	GO:0086059	0.398406	1	voltage-gated calcium channel activity involved in
373	GO:0003899	0.398406	1	DNA-directed RNA polymerase activity
374	GO:0043014	0.398406	1	alpha-tubulin binding
375	GO:0004802	0.398406	1	transketolase activity
376	GO:0031957	0.398406	1	very long-chain fatty acid-CoA ligase activity
377	GO:0008483	0.398406	1	transaminase activity
378	GO:0031072	0.398406	1	heat shock protein binding
379	GO:0035005	0.398406	1	1-phosphatidylinositol-4-phosphate 3-kinase activi
380	GO:0070883	0.398406	1	pre-miRNA binding
381	GO:0004528	0.398406	1	phosphodiesterase I activity
382	GO:0004694	0.398406	1	eukaryotic translation initiation factor 2alpha ki
383	GO:0003994	0.398406	1	aconitate hydratase activity
384	GO:0051033	0.398406	1	RNA transmembrane transporter activity
385	GO:0005049	0.398406	1	nuclear export signal receptor activity
386	GO:0015081	0.398406	1	sodium ion transmembrane transporter activity
387	GO:0000166	0.398406	1	nucleotide binding
388	GO:0071558	0.398406	1	histone demethylase activity (H3-K27 specific)
389	GO:0004559	0.398406	1	alpha-mannosidase activity
390	GO:0047485	0.398406	1	protein N-terminus binding
391	GO:0018024	0.398406	1	histone-lysine N-methyltransferase activity
392	GO:0005536	0.398406	1	glucose binding
393	GO:0046966	0.398406	1	thyroid hormone receptor binding
394	GO:0051721	0.398406	1	protein phosphatase 2A binding
395	GO:0004012	0.398406	1	phospholipid-translocating ATPase activity
396	GO:0008144	0.398406	1	drug binding
397	GO:0055106	0.398406	1	ubiquitin-protein ligase regulator activity
398	GO:0004686	0.398406	1	elongation factor-2 kinase activity
399	GO:0005044	0.398406	1	scavenger receptor activity
400	GO:0042625	0.398406	1	ATPase activity, coupled to transmembrane movement
401	GO:0005292	0.398406	1	high affinity lysine transmembrane transporter act
402	GO:0008195	0.398406	1	phosphatidate phosphatase activity
403	GO:0032794	0.398406	1	GTPase activating protein binding
404	GO:0001671	0.398406	1	ATPase activator activity
405	GO:0005254	0.398406	1	chloride channel activity
406	GO:0004504	0.398406	1	peptidylglycine monooxygenase activity
407	GO:0051087	0.398406	1	chaperone binding
408	GO:0051378	0.398406	1	serotonin binding
409	GO:0046914	0.398406	1	transition metal ion binding
410	GO:0004872	0.398406	1	receptor activity
411	GO:0030306	0.398406	1	ADP-ribosylation factor binding
412	GO:0008514	0.398406	1	organic anion transmembrane transporter activity
413	GO:0003714	0.398406	1	transcription corepressor activity
414	GO:0015035	0.398406	1	protein disulfide oxidoreductase activity

## Sheet: SC_DOWN_CC
rowind	go_id	occurrences	tot_count	description
0	GO:0005829	28.9286	81	cytosol
1	GO:0005634	27.1429	76	nucleus
2	GO:0005737	24.6429	69	cytoplasm
3	GO:0005886	21.7857	61	plasma membrane
4	GO:0016021	21.7857	61	integral to membrane
5	GO:0016020	16.7857	47	membrane
6	GO:0005654	16.0714	45	nucleoplasm
7	GO:0070062	12.8571	36	extracellular vesicular exosome
8	GO:0005739	8.92857	25	mitochondrion
9	GO:0030054	7.5	21	cell junction
10	GO:0048471	7.14286	20	perinuclear region of cytoplasm
11	GO:0005783	7.14286	20	endoplasmic reticulum
12	GO:0005794	6.78571	19	Golgi apparatus
13	GO:0030425	6.07143	17	dendrite
14	GO:0005813	6.07143	17	centrosome
15	GO:0016607	5.71429	16	nuclear speck
16	GO:0005730	5	14	nucleolus
17	GO:0043025	5	14	neuronal cell body
18	GO:0005887	5	14	integral to plasma membrane
19	GO:0030424	4.28571	12	axon
20	GO:0000139	3.57143	10	Golgi membrane
21	GO:0045211	3.21429	9	postsynaptic membrane
22	GO:0014069	3.21429	9	postsynaptic density
23	GO:0005635	3.21429	9	nuclear envelope
24	GO:0043234	3.21429	9	protein complex
25	GO:0030018	3.21429	9	Z disc
26	GO:0005789	3.21429	9	endoplasmic reticulum membrane
27	GO:0005874	3.21429	9	microtubule
28	GO:0009986	3.21429	9	cell surface
29	GO:0043005	2.85714	8	neuron projection
30	GO:0005769	2.85714	8	early endosome
31	GO:0030496	2.85714	8	midbody
32	GO:0005925	2.85714	8	focal adhesion
33	GO:0005905	2.85714	8	coated pit
34	GO:0005938	2.85714	8	cell cortex
35	GO:0005681	2.5	7	spliceosomal complex
36	GO:0043231	2.5	7	intracellular membrane-bounded organelle
37	GO:0016363	2.5	7	nuclear matrix
38	GO:0005765	2.5	7	lysosomal membrane
39	GO:0043209	2.5	7	myelin sheath
40	GO:0031410	2.5	7	cytoplasmic vesicle
41	GO:0005743	2.5	7	mitochondrial inner membrane
42	GO:0031965	2.14286	6	nuclear membrane
43	GO:0042734	2.14286	6	presynaptic membrane
44	GO:0016323	2.14286	6	basolateral plasma membrane
45	GO:0005615	2.14286	6	extracellular space
46	GO:0000776	2.14286	6	kinetochore
47	GO:0031982	1.78571	5	vesicle
48	GO:0005856	1.78571	5	cytoskeleton
49	GO:0030136	1.78571	5	clathrin-coated vesicle
50	GO:0014704	1.78571	5	intercalated disc
51	GO:0045202	1.78571	5	synapse
52	GO:0016324	1.78571	5	apical plasma membrane
53	GO:0071013	1.78571	5	catalytic step 2 spliceosome
54	GO:0005911	1.78571	5	cell-cell junction
55	GO:0030426	1.78571	5	growth cone
56	GO:0005622	1.78571	5	intracellular
57	GO:0016328	1.42857	4	lateral plasma membrane
58	GO:0015629	1.42857	4	actin cytoskeleton
59	GO:0042383	1.42857	4	sarcolemma
60	GO:0005768	1.42857	4	endosome
61	GO:0033268	1.42857	4	node of Ranvier
62	GO:0031966	1.42857	4	mitochondrial membrane
63	GO:0000785	1.42857	4	chromatin
64	GO:0043194	1.42857	4	initial segment
65	GO:0005815	1.42857	4	microtubule organizing center
66	GO:0031902	1.42857	4	late endosome membrane
67	GO:0000922	1.42857	4	spindle pole
68	GO:0030529	1.42857	4	ribonucleoprotein complex
69	GO:0045121	1.42857	4	membrane raft
70	GO:0030286	1.42857	4	dynein complex
71	GO:0035371	1.42857	4	microtubule plus end
72	GO:0009897	1.42857	4	external side of plasma membrane
73	GO:0016529	1.07143	3	sarcoplasmic reticulum
74	GO:0080008	1.07143	3	CUL4 RING ubiquitin ligase complex
75	GO:0005759	1.07143	3	mitochondrial matrix
76	GO:0030315	1.07143	3	T-tubule
77	GO:0000777	1.07143	3	condensed chromosome kinetochore
78	GO:0000151	1.07143	3	ubiquitin ligase complex
79	GO:0005884	1.07143	3	actin filament
80	GO:0005777	1.07143	3	peroxisome
81	GO:0005814	1.07143	3	centriole
82	GO:0005869	1.07143	3	dynactin complex
83	GO:0005576	1.07143	3	extracellular region
84	GO:0015630	1.07143	3	microtubule cytoskeleton
85	GO:0000932	1.07143	3	cytoplasmic mRNA processing body
86	GO:0010008	1.07143	3	endosome membrane
87	GO:0031594	1.07143	3	neuromuscular junction
88	GO:0005819	1.07143	3	spindle
89	GO:0030672	1.07143	3	synaptic vesicle membrane
90	GO:0030027	1.07143	3	lamellipodium
91	GO:0016281	1.07143	3	eukaryotic translation initiation factor 4F comple
92	GO:0005694	1.07143	3	chromosome
93	GO:0009898	1.07143	3	internal side of plasma membrane
94	GO:0043198	1.07143	3	dendritic shaft
95	GO:0032993	1.07143	3	protein-DNA complex
96	GO:0005923	1.07143	3	tight junction
97	GO:0005912	0.714286	2	adherens junction
98	GO:0070765	0.714286	2	gamma-secretase complex
99	GO:0032281	0.714286	2	alpha-amino-3-hydroxy-5-methyl-4-isoxazolepropioni
100	GO:0012505	0.714286	2	endomembrane system
101	GO:0030665	0.714286	2	clathrin coated vesicle membrane
102	GO:0034707	0.714286	2	chloride channel complex
103	GO:0010494	0.714286	2	cytoplasmic stress granule
104	GO:0030863	0.714286	2	cortical cytoskeleton
105	GO:0016235	0.714286	2	aggresome
106	GO:0031012	0.714286	2	extracellular matrix
107	GO:0016604	0.714286	2	nuclear body
108	GO:0016605	0.714286	2	PML body
109	GO:0005764	0.714286	2	lysosome
110	GO:0048786	0.714286	2	presynaptic active zone
111	GO:0005578	0.714286	2	proteinaceous extracellular matrix
112	GO:0005793	0.714286	2	endoplasmic reticulum-Golgi intermediate compartme
113	GO:0036064	0.714286	2	cilium basal body
114	GO:0005682	0.714286	2	U5 snRNP
115	GO:0005871	0.714286	2	kinesin complex
116	GO:0005802	0.714286	2	trans-Golgi network
117	GO:0000228	0.714286	2	nuclear chromosome
118	GO:0030658	0.714286	2	transport vesicle membrane
119	GO:0030131	0.714286	2	clathrin adaptor complex
120	GO:0019013	0.714286	2	viral nucleocapsid
121	GO:0046540	0.714286	2	U4/U6 x U5 tri-snRNP complex
122	GO:0005788	0.714286	2	endoplasmic reticulum lumen
123	GO:0005667	0.714286	2	transcription factor complex
124	GO:0071021	0.714286	2	U2-type post-spliceosomal complex
125	GO:0045177	0.714286	2	apical part of cell
126	GO:0005838	0.714286	2	proteasome regulatory particle
127	GO:0005687	0.714286	2	U4 snRNP
128	GO:0030173	0.714286	2	integral to Golgi membrane
129	GO:0005903	0.714286	2	brush border
130	GO:0005881	0.714286	2	cytoplasmic microtubule
131	GO:0005844	0.714286	2	polysome
132	GO:0031252	0.714286	2	cell leading edge
133	GO:0072686	0.714286	2	mitotic spindle
134	GO:0001726	0.714286	2	ruffle
135	GO:0008180	0.714286	2	signalosome
136	GO:0005741	0.714286	2	mitochondrial outer membrane
137	GO:0032587	0.714286	2	ruffle membrane
138	GO:0042995	0.714286	2	cell projection
139	GO:0014731	0.714286	2	spectrin-associated cytoskeleton
140	GO:0008076	0.714286	2	voltage-gated potassium channel complex
141	GO:0030659	0.714286	2	cytoplasmic vesicle membrane
142	GO:0005640	0.714286	2	nuclear outer membrane
143	GO:0042584	0.714286	2	chromaffin granule membrane
144	GO:0033017	0.714286	2	sarcoplasmic reticulum membrane
145	GO:0005688	0.714286	2	U6 snRNP
146	GO:0043034	0.714286	2	costamere
147	GO:0005891	0.714286	2	voltage-gated calcium channel complex
148	GO:0000775	0.714286	2	chromosome, centromeric region
149	GO:0032580	0.714286	2	Golgi cisterna membrane
150	GO:0060170	0.714286	2	cilium membrane
151	GO:0005785	0.714286	2	signal recognition particle receptor complex
152	GO:0045180	0.714286	2	basal cortex
153	GO:0031901	0.714286	2	early endosome membrane
154	GO:0000346	0.714286	2	transcription export complex
155	GO:0043197	0.714286	2	dendritic spine
156	GO:0005876	0.357143	1	spindle microtubule
157	GO:0030864	0.357143	1	cortical actin cytoskeleton
158	GO:0005902	0.357143	1	microvillus
159	GO:0044295	0.357143	1	axonal growth cone
160	GO:0072517	0.357143	1	host cell viral assembly compartment
161	GO:0045334	0.357143	1	clathrin-coated endocytic vesicle
162	GO:0031941	0.357143	1	filamentous actin
163	GO:0042612	0.357143	1	MHC class I protein complex
164	GO:0000502	0.357143	1	proteasome complex
165	GO:0005882	0.357143	1	intermediate filament
166	GO:0005770	0.357143	1	late endosome
167	GO:0000790	0.357143	1	nuclear chromatin
168	GO:0005929	0.357143	1	cilium
169	GO:0005964	0.357143	1	phosphorylase kinase complex
170	GO:0035253	0.357143	1	ciliary rootlet
171	GO:0016600	0.357143	1	flotillin complex
172	GO:0016581	0.357143	1	NuRD complex
173	GO:0030126	0.357143	1	COPI vesicle coat
174	GO:0031592	0.357143	1	centrosomal corona
175	GO:0032585	0.357143	1	multivesicular body membrane
176	GO:0005795	0.357143	1	Golgi stack
177	GO:0034464	0.357143	1	BBSome
178	GO:0060987	0.357143	1	lipid tube
179	GO:0030015	0.357143	1	CCR4-NOT core complex
180	GO:0071944	0.357143	1	cell periphery
181	GO:0030056	0.357143	1	hemidesmosome
182	GO:0002102	0.357143	1	podosome
183	GO:0022625	0.357143	1	cytosolic large ribosomal subunit
184	GO:0005623	0.357143	1	cell
185	GO:0030134	0.357143	1	ER to Golgi transport vesicle
186	GO:0031080	0.357143	1	Nup107-160 complex
187	GO:0036195	0.357143	1	muscle cell projection membrane
188	GO:0031674	0.357143	1	I band
189	GO:0042565	0.357143	1	RNA nuclear export complex
190	GO:0030175	0.357143	1	filopodium
191	GO:0002080	0.357143	1	acrosomal membrane
192	GO:0000784	0.357143	1	nuclear chromosome, telomeric region
193	GO:0030877	0.357143	1	beta-catenin destruction complex
194	GO:0043204	0.357143	1	perikaryon
195	GO:0030139	0.357143	1	endocytic vesicle
196	GO:0019005	0.357143	1	SCF ubiquitin ligase complex
197	GO:0001533	0.357143	1	cornified envelope
198	GO:0045171	0.357143	1	intercellular bridge
199	GO:0045335	0.357143	1	phagocytic vesicle
200	GO:0031253	0.357143	1	cell projection membrane
201	GO:0070939	0.357143	1	Dsl1p complex
202	GO:0005782	0.357143	1	peroxisomal matrix
203	GO:0055038	0.357143	1	recycling endosome membrane
204	GO:0000159	0.357143	1	protein phosphatase type 2A complex
205	GO:0035145	0.357143	1	exon-exon junction complex
206	GO:0043679	0.357143	1	axon terminus
207	GO:0097165	0.357143	1	nuclear stress granule
208	GO:0031226	0.357143	1	intrinsic to plasma membrane
209	GO:0042582	0.357143	1	azurophil granule
210	GO:0008290	0.357143	1	F-actin capping protein complex
211	GO:0030014	0.357143	1	CCR4-NOT complex
212	GO:0005885	0.357143	1	Arp2/3 protein complex
213	GO:0009925	0.357143	1	basal plasma membrane
214	GO:0097038	0.357143	1	perinuclear endoplasmic reticulum
215	GO:0042382	0.357143	1	paraspeckles
216	GO:0000123	0.357143	1	histone acetyltransferase complex
217	GO:0042581	0.357143	1	specific granule
218	GO:0032154	0.357143	1	cleavage furrow
219	GO:0031465	0.357143	1	Cul4B-RING ubiquitin ligase complex
220	GO:0005865	0.357143	1	striated muscle thin filament
221	GO:0022626	0.357143	1	cytosolic ribosome
222	GO:0005719	0.357143	1	nuclear euchromatin
223	GO:0072546	0.357143	1	ER membrane protein complex
224	GO:0031673	0.357143	1	H zone
225	GO:0030057	0.357143	1	desmosome
226	GO:0016327	0.357143	1	apicolateral plasma membrane
227	GO:0034750	0.357143	1	Scrib-APC-beta-catenin complex
228	GO:0032839	0.357143	1	dendrite cytoplasm
229	GO:0016342	0.357143	1	catenin complex
230	GO:0005828	0.357143	1	kinetochore microtubule
231	GO:0030285	0.357143	1	integral to synaptic vesicle membrane
232	GO:0035748	0.357143	1	myelin sheath abaxonal region
233	GO:0005868	0.357143	1	cytoplasmic dynein complex
234	GO:0031514	0.357143	1	motile cilium
235	GO:0000153	0.357143	1	cytoplasmic ubiquitin ligase complex
236	GO:0042101	0.357143	1	T cell receptor complex
237	GO:0071664	0.357143	1	catenin-TCF7L2 complex
238	GO:0008278	0.357143	1	cohesin complex
239	GO:0030981	0.357143	1	cortical microtubule cytoskeleton
240	GO:0031224	0.357143	1	intrinsic to membrane
241	GO:0005778	0.357143	1	peroxisomal membrane
242	GO:0016591	0.357143	1	DNA-directed RNA polymerase II, holoenzyme
243	GO:0030133	0.357143	1	transport vesicle
244	GO:0031510	0.357143	1	SUMO activating enzyme complex
245	GO:0005791	0.357143	1	rough endoplasmic reticulum
246	GO:0030667	0.357143	1	secretory granule membrane
247	GO:0030016	0.357143	1	myofibril
248	GO:0005913	0.357143	1	cell-cell adherens junction
249	GO:0030670	0.357143	1	phagocytic vesicle membrane
250	GO:0035068	0.357143	1	micro-ribonucleoprotein complex
251	GO:0055037	0.357143	1	recycling endosome
252	GO:0005614	0.357143	1	interstitial matrix
253	GO:0070937	0.357143	1	CRD-mediated mRNA stability complex
254	GO:0071203	0.357143	1	WASH complex
255	GO:0005747	0.357143	1	mitochondrial respiratory chain complex I
256	GO:0005774	0.357143	1	vacuolar membrane
257	GO:0043296	0.357143	1	apical junction complex
258	GO:0043657	0.357143	1	host cell
259	GO:0001650	0.357143	1	fibrillar center
260	GO:0060077	0.357143	1	inhibitory synapse
261	GO:0005643	0.357143	1	nuclear pore
262	GO:0045252	0.357143	1	oxoglutarate dehydrogenase complex
263	GO:0008021	0.357143	1	synaptic vesicle
264	GO:0005740	0.357143	1	mitochondrial envelope
265	GO:0005790	0.357143	1	smooth endoplasmic reticulum
266	GO:0030140	0.357143	1	trans-Golgi network transport vesicle
267	GO:0044232	0.357143	1	organelle membrane contact site
268	GO:0030122	0.357143	1	AP-2 adaptor complex
269	GO:0001725	0.357143	1	stress fiber
270	GO:0000815	0.357143	1	ESCRT III complex
271	GO:0030017	0.357143	1	sarcomere
272	GO:0071008	0.357143	1	U2-type post-mRNA release spliceosomal complex
273	GO:0005758	0.357143	1	mitochondrial intermembrane space
274	GO:0005943	0.357143	1	1-phosphatidylinositol-4-phosphate 3-kinase, class
275	GO:0005942	0.357143	1	phosphatidylinositol 3-kinase complex
276	GO:0030008	0.357143	1	TRAPP complex
277	GO:0033179	0.357143	1	proton-transporting V-type ATPase, V0 domain
278	GO:0070971	0.357143	1	endoplasmic reticulum exit site
279	GO:0070381	0.357143	1	endosome to plasma membrane transport vesicle
280	GO:0030289	0.357143	1	protein phosphatase 4 complex
281	GO:0032991	0.357143	1	macromolecular complex
282	GO:0008541	0.357143	1	proteasome regulatory particle, lid subcomplex
283	GO:0031201	0.357143	1	SNARE complex
284	GO:0045179	0.357143	1	apical cortex
285	GO:0005916	0.357143	1	fascia adherens
286	GO:0031588	0.357143	1	AMP-activated protein kinase complex
287	GO:0005750	0.357143	1	mitochondrial respiratory chain complex III
288	GO:0001772	0.357143	1	immunological synapse
289	GO:0034399	0.357143	1	nuclear periphery
290	GO:0051233	0.357143	1	spindle midzone
291	GO:0043203	0.357143	1	axon hillock
292	GO:0005665	0.357143	1	DNA-directed RNA polymerase II, core complex
293	GO:0030666	0.357143	1	endocytic vesicle membrane
294	GO:0030117	0.357143	1	membrane coat
295	GO:0005680	0.357143	1	anaphase-promoting complex
296	GO:0042272	0.357143	1	nuclear RNA export factor complex
297	GO:0005890	0.357143	1	sodium:potassium-exchanging ATPase complex
298	GO:0031528	0.357143	1	microvillus membrane
299	GO:0048500	0.357143	1	signal recognition particle
300	GO:0070369	0.357143	1	beta-catenin-TCF7L2 complex
301	GO:0005967	0.357143	1	mitochondrial pyruvate dehydrogenase complex
302	GO:0030176	0.357143	1	integral to endoplasmic reticulum membrane
303	GO:0031463	0.357143	1	Cul3-RING ubiquitin ligase complex
304	GO:0016459	0.357143	1	myosin complex
305	GO:0032391	0.357143	1	photoreceptor connecting cilium
